# Supplementary material for: ATP-dependent hydroxylation of an unactivated primary carbon with water
Source: Nat Commun. 2020 Aug 6;11:3906. doi: 10.1038/s41467-020-17675-7 (PMC7411048; doi:10.1038/s41467-020-17675-7)
Supplement: Supplementary file 4 — Source Data [file 41467_2020_17675_MOESM4_ESM.xlsx]

## Sheet: Figure 2a
		Fig. 2a: UPLC chromatograms of the time-dependent conversion of 25-OH-cholest-1,4-diene-3-one (CDO)
		time [min]	0	15	30	60	120	240	360
		AU [245 nm]
		0	2e-06	-5.4e-06	5.5e-06	4.9e-06	5e-07	4.5e-06	-1e-06			Fig. 2a: Measured conversion / % (relative peak area of 25-OH-CDO/DDO at 240 nm)
		0.000833	6.9e-06	1e-07	8.3e-06	7.8e-06	2.6e-06	9.1e-06	-9.5e-06
		0.001667	4.5e-06	5.1e-06	5.4e-06	9.6e-06	6.1e-06	5.3e-06	-1.21e-05
		0.0025	1.8e-06	9.5e-06	-1.4e-06	1.22e-05	1.17e-05	9e-07	-9.1e-06			time [min]	25-OH-CDO	25-phospho-CDO	DDO
		0.003333	-1.8e-06	1.1e-05	-3.5e-06	1.18e-05	1.01e-05	-3.4e-06	-1.4e-06
		0.004167	-3.8e-06	1.82e-05	-6.3e-06	6.4e-06	1.21e-05	-6.2e-06	-1.4e-06			0	100	0	0
		0.005	-9.5e-06	1.87e-05	-6.2e-06	-1.1e-06	1.04e-05	-9e-06	2.3e-06			15	84.12	11.27	4.61
		0.005833	-1.2e-05	1.54e-05	-3e-06	-1.04e-05	4.6e-06	-1.13e-05	-3.4e-06			30	71.94	15.02	13.04
		0.006667	-1.16e-05	1.27e-05	7e-07	-2.28e-05	-6.6e-06	-1.23e-05	-7.4e-06			60	47.33	19.31	33.36
		0.0075	-9.5e-06	1.25e-05	2.9e-06	-3.62e-05	-1.75e-05	-1.3e-05	-1.35e-05			120	21.96	10.19	67.85
		0.008333	-8e-06	1.13e-05	1.16e-05	-4.43e-05	-2.49e-05	-1.5e-05	-1.45e-05			240	6.35	2.33	91.32
		0.009167	-5.5e-06	1e-05	1.5e-05	-4.66e-05	-2.89e-05	-1.56e-05	-1.11e-05			360	0	0.45	99.55
		0.01	-5.6e-06	1.32e-05	1.27e-05	-4.83e-05	-3.18e-05	-1.18e-05	7e-07
		0.010833	-1.05e-05	1.6e-05	1.28e-05	-4.75e-05	-3.11e-05	-8.2e-06	7.1e-06
		0.011667	-1.26e-05	1.84e-05	1.46e-05	-4.32e-05	-2.71e-05	-6.5e-06	1.23e-05
		0.0125	-2.04e-05	1.56e-05	8.2e-06	-3.51e-05	-2.47e-05	-5.6e-06	1.34e-05
		0.013333	-2.59e-05	1.68e-05	4.3e-06	-2.8e-05	-2.37e-05	-6.2e-06	6.3e-06
		0.014167	-2.75e-05	1.64e-05	7.3e-06	-1.99e-05	-2.43e-05	-2.8e-06	-5e-06
		0.015	-2.05e-05	1.53e-05	6.5e-06	-1.09e-05	-2.54e-05	-1.2e-06	-1.3e-05
		0.015833	-1.72e-05	1.29e-05	3.5e-06	-1.8e-06	-2.63e-05	2.7e-06	-2.33e-05
		0.016667	-1.06e-05	1.18e-05	4.1e-06	6e-07	-2.95e-05	1.3e-05	-2.7e-05
		0.0175	-7.4e-06	6.9e-06	5.6e-06	1.3e-06	-3.32e-05	2.09e-05	-2.82e-05
		0.018333	-3.9e-06	1.7e-06	3.6e-06	4.7e-06	-2.99e-05	2.1e-05	-2.62e-05
		0.019167	-6.3e-06	-1.6e-06	3.5e-06	1.4e-06	-2.77e-05	1.98e-05	-2.46e-05
		0.02	-7e-06	-1.2e-06	2.7e-06	1e-07	-2.64e-05	1.98e-05	-2.11e-05
		0.020833	-5.5e-06	8e-07	-9e-07	-1.9e-06	-2.04e-05	1.63e-05	-2.22e-05
		0.021667	-2.5e-06	7.3e-06	-5.4e-06	2e-07	-1.4e-05	1.27e-05	-1.73e-05
		0.0225	-4.6e-06	1.41e-05	-9.4e-06	-2e-06	-1.04e-05	9.3e-06	-1.53e-05
		0.023333	-3.2e-06	2.03e-05	-1.24e-05	5e-07	-6.2e-06	1.19e-05	-1.27e-05
		0.024167	-3.8e-06	2.06e-05	-1.23e-05	1.8e-06	-6e-07	1.23e-05	-5.4e-06
		0.025	-5.2e-06	2.32e-05	-1.23e-05	5.6e-06	2.6e-06	7.5e-06	3.9e-06
		0.025833	-5.1e-06	2.19e-05	-1.05e-05	8.2e-06	2e-06	1.07e-05	4.6e-06
		0.026667	-4.1e-06	1.79e-05	-7.9e-06	1.09e-05	2e-07	1.71e-05	9.8e-06
		0.0275	-6.9e-06	1.71e-05	-9.5e-06	1.41e-05	-3.4e-06	1.66e-05	1.11e-05
		0.028333	-8e-06	2.01e-05	-9.6e-06	1.46e-05	-7e-06	1.91e-05	7.3e-06
		0.029167	-6.9e-06	2.08e-05	-4.8e-06	1.15e-05	-1.25e-05	2.25e-05	1e-06
		0.03	-5e-06	2.34e-05	-3e-07	7.8e-06	-1.66e-05	1.78e-05	3.1e-06
		0.030833	-4.7e-06	2.8e-05	2.7e-06	7.6e-06	-2.17e-05	1.3e-05	3.8e-06
		0.031667	-2.4e-06	3.02e-05	1.58e-05	8e-07	-2.06e-05	1.19e-05	4.6e-06
		0.0325	3.2e-06	3.23e-05	2.3e-05	5e-07	-2.45e-05	9.3e-06	5.8e-06
		0.033333	3.9e-06	3.46e-05	2.67e-05	-3e-07	-2.7e-05	1.09e-05	9.1e-06
		0.034167	-1.7e-06	3.71e-05	3.17e-05	-2.5e-06	-2.54e-05	1.56e-05	5.8e-06
		0.035	-1.3e-06	3.43e-05	3.74e-05	-1.18e-05	-1.82e-05	2.08e-05	2.9e-06
		0.035833	-1.5e-06	3.28e-05	3.06e-05	-1.22e-05	-1.8e-05	2.1e-05	2.3e-06
		0.036667	-8.7e-06	3.35e-05	2.58e-05	-2e-05	-1.15e-05	1.93e-05	8.3e-06
		0.0375	-1.02e-05	2.88e-05	2.02e-05	-2.46e-05	-3.2e-06	1.45e-05	1.42e-05
		0.038333	-4.8e-06	2.46e-05	1.39e-05	-2.49e-05	2e-06	1.1e-05	1.99e-05
		0.039167	-2e-06	2.9e-05	9.4e-06	-2.06e-05	6.9e-06	6.3e-06	2.51e-05
		0.04	2.4e-06	2.99e-05	1.19e-05	-1.86e-05	1.66e-05	5.5e-06	2.98e-05
		0.040833	9.3e-06	2.65e-05	1.46e-05	-9e-06	2.18e-05	7.5e-06	2.32e-05
		0.041667	1.7e-05	2.92e-05	1.68e-05	-6e-07	2.65e-05	1.35e-05	1.8e-05
		0.0425	1.76e-05	3.14e-05	1.9e-05	5e-06	3.14e-05	1.66e-05	1.34e-05
		0.043333	1.74e-05	2.62e-05	1.43e-05	1.01e-05	2.74e-05	2e-05	7.2e-06
		0.044167	1.53e-05	2.57e-05	9.9e-06	1.53e-05	1.61e-05	2.16e-05	3e-06
		0.045	1.06e-05	2.88e-05	7.6e-06	1.48e-05	2.9e-06	1.97e-05	5.5e-06
		0.045833	2.1e-06	3.23e-05	8.6e-06	1.35e-05	-1.28e-05	1.38e-05	1.9e-06
		0.046667	-4.5e-06	3.66e-05	7.8e-06	1.28e-05	-2.91e-05	1.27e-05	4e-06
		0.0475	-1.13e-05	4.33e-05	1.61e-05	1.45e-05	-3.72e-05	1.32e-05	8.1e-06
		0.048333	-1.86e-05	4.57e-05	2.28e-05	1.57e-05	-3.51e-05	1.37e-05	7.3e-06
		0.049167	-2.23e-05	4.58e-05	2.87e-05	1.84e-05	-2.87e-05	1.58e-05	2.1e-06
		0.05	-2.37e-05	4.26e-05	3.15e-05	2.12e-05	-1.92e-05	1.9e-05	5.3e-06
		0.050833	-2.16e-05	4.4e-05	3.63e-05	2.48e-05	-7.9e-06	1.59e-05	1.7e-06
		0.051667	-1.94e-05	4.11e-05	3.38e-05	2.26e-05	2.1e-06	1.15e-05	-4.2e-06
		0.0525	-1.04e-05	3.97e-05	2.83e-05	2.09e-05	7.2e-06	9.4e-06	-4.7e-06
		0.053333	-8.3e-06	4.04e-05	2.35e-05	1.9e-05	1.17e-05	1.11e-05	-1.1e-06
		0.054167	-3.8e-06	3.9e-05	2.33e-05	1.6e-05	1.18e-05	1.37e-05	1.8e-06
		0.055	-5.7e-06	3.34e-05	2.21e-05	1.39e-05	1.38e-05	2.18e-05	5.5e-06
		0.055833	-4.6e-06	3.07e-05	2.18e-05	1.09e-05	1.45e-05	3.03e-05	7.7e-06
		0.056667	-7.9e-06	2.81e-05	2.42e-05	5.8e-06	1.16e-05	3.79e-05	8.5e-06
		0.0575	-6.9e-06	2.72e-05	2.54e-05	-1.5e-06	5.8e-06	4.22e-05	5.7e-06
		0.058333	-1.02e-05	2.81e-05	1.98e-05	-9e-06	5.8e-06	4.14e-05	3e-07
		0.059167	-4.7e-06	2.8e-05	1.55e-05	-1.67e-05	3.3e-06	3.86e-05	-4.9e-06
		0.06	-2.5e-06	2.87e-05	1.79e-05	-1.87e-05	5.3e-06	3.29e-05	-8.3e-06
		0.060833	-3e-07	3.27e-05	2.11e-05	-1.37e-05	1.31e-05	2.65e-05	-1.57e-05
		0.061667	8e-07	3.33e-05	1.9e-05	-3.4e-06	2.05e-05	2.27e-05	-2.11e-05
		0.0625	5.9e-06	3.34e-05	2.2e-05	1.25e-05	2.3e-05	2.42e-05	-2.74e-05
		0.063333	5e-06	3.61e-05	2.02e-05	2.65e-05	2.53e-05	2.23e-05	-3.25e-05
		0.064167	6.7e-06	3.27e-05	1.41e-05	3.42e-05	2.26e-05	2.14e-05	-3.66e-05
		0.065	6.2e-06	2.43e-05	9.6e-06	3.53e-05	1.62e-05	2.39e-05	-3.09e-05
		0.065833	8.6e-06	1.78e-05	9e-06	3.52e-05	1.34e-05	2.06e-05	-2.64e-05
		0.066667	8.7e-06	9.6e-06	7.4e-06	2.64e-05	1.21e-05	1.55e-05	-1.76e-05
		0.0675	6.1e-06	4.7e-06	1.17e-05	2.07e-05	8.4e-06	1.66e-05	-8.8e-06
		0.068333	3.2e-06	4.7e-06	1.26e-05	1.84e-05	3.7e-06	2.07e-05	-1.2e-06
		0.069167	2.4e-06	7.9e-06	9e-06	1.88e-05	4.2e-06	1.93e-05	-8e-07
		0.07	9e-07	9e-06	5.7e-06	1.6e-05	-7e-07	2.27e-05	-3e-07
		0.070833	-1e-07	1.02e-05	4.3e-06	1.95e-05	-5.4e-06	2.7e-05	-2.3e-06
		0.071667	4.6e-06	9.2e-06	-1.5e-06	1.63e-05	-9.3e-06	2.94e-05	-4.2e-06
		0.0725	3.9e-06	6.4e-06	-5.7e-06	1.17e-05	-4.2e-06	2.53e-05	-6.6e-06
		0.073333	1.8e-06	1e-06	-2.6e-06	2.4e-06	-5.5e-06	2.58e-05	-5.5e-06
		0.074167	-2.9e-06	-2.9e-06	2e-07	-7.5e-06	-5e-06	2.14e-05	-1.1e-06
		0.075	-1.01e-05	-2.2e-06	2e-07	-1.88e-05	-5e-06	1.38e-05	3.5e-06
		0.075833	-1.79e-05	-9e-07	3e-06	-2.06e-05	-3.2e-06	5.8e-06	3.4e-06
		0.076667	-2.46e-05	2.3e-06	8.9e-06	-1.85e-05	-8.7e-06	6.9e-06	7.8e-06
		0.0775	-2.84e-05	6.4e-06	9.8e-06	-7.6e-06	-1.1e-05	5.8e-06	7.3e-06
		0.078333	-2.87e-05	6e-06	1.29e-05	7.1e-06	-1.38e-05	7.8e-06	4.1e-06
		0.079167	-2.72e-05	2.5e-06	1.98e-05	2.09e-05	-1.07e-05	1.03e-05	9e-07
		0.08	-2.43e-05	-1.5e-06	2.1e-05	2.77e-05	-1.02e-05	1.58e-05	4.7e-06
		0.080833	-1.67e-05	-3.1e-06	1.79e-05	2.67e-05	-6e-06	1.55e-05	5e-06
		0.081667	-1.22e-05	-9e-07	1.96e-05	1.89e-05	-4.2e-06	1.29e-05	5.4e-06
		0.0825	-1e-05	7.5e-06	1.14e-05	1.01e-05	-4.2e-06	1.03e-05	3.7e-06
		0.083333	-9.9e-06	1.34e-05	1.9e-06	2.2e-06	-7e-06	1.28e-05	5.5e-06
		0.084167	-1.4e-05	2.06e-05	4.3e-06	-4e-06	-9.8e-06	1.08e-05	2.1e-06
		0.085	-2.2e-05	2.27e-05	1.26e-05	-5.4e-06	-1.33e-05	9.7e-06	-4.6e-06
		0.085833	-2.82e-05	2.34e-05	1.49e-05	-5.7e-06	-1.7e-05	1.72e-05	-7.8e-06
		0.086667	-3.25e-05	2.29e-05	2.5e-05	-4.8e-06	-1.31e-05	2.37e-05	-1.14e-05
		0.0875	-3.43e-05	2.46e-05	3.69e-05	-5.7e-06	-1.09e-05	2.24e-05	-1.63e-05
		0.088333	-2.91e-05	2.43e-05	3.86e-05	-6.1e-06	-7.1e-06	2.57e-05	-1.93e-05
		0.089167	-2.34e-05	2.86e-05	3.42e-05	-3.3e-06	-3.4e-06	2.58e-05	-1.42e-05
		0.09	-2.18e-05	3.01e-05	3.44e-05	-1.1e-06	3.1e-06	1.93e-05	-1.04e-05
		0.090833	-2.16e-05	3.27e-05	3e-05	3e-06	1.1e-06	1.23e-05	-3.8e-06
		0.091667	-2.46e-05	3.67e-05	2.31e-05	1.1e-05	1.8e-06	8.4e-06	1.2e-06
		0.0925	-3.19e-05	3.96e-05	1.5e-05	1.7e-05	-2e-07	4.8e-06	6.3e-06
		0.093333	-3.83e-05	3.48e-05	1.33e-05	1.95e-05	-3.3e-06	5e-06	7.1e-06
		0.094167	-3.69e-05	3.78e-05	9.1e-06	1.97e-05	-1.14e-05	6.7e-06	5.1e-06
		0.095	-3.37e-05	3.28e-05	8.5e-06	1.55e-05	-1.5e-05	1.15e-05	4.1e-06
		0.095833	-3.01e-05	2.34e-05	1.17e-05	5.9e-06	-1.94e-05	1.81e-05	7.1e-06
		0.096667	-2.33e-05	1.98e-05	2.1e-05	-2.1e-06	-1.9e-05	2.38e-05	8.7e-06
		0.0975	-1.47e-05	2e-05	2e-05	-7.5e-06	-1.91e-05	2.5e-05	1.11e-05
		0.098333	-1.23e-05	1.24e-05	2.11e-05	-1.04e-05	-1.48e-05	3.02e-05	1.66e-05
		0.099167	-1.54e-05	1.08e-05	2.22e-05	-1e-05	-9.1e-06	3.19e-05	2.13e-05
		0.1	-1.35e-05	1.31e-05	1.97e-05	-3.8e-06	-3.9e-06	2.77e-05	1.67e-05
		0.100833	-1.57e-05	1.34e-05	1.42e-05	-3.1e-06	-3.3e-06	2.45e-05	1.39e-05
		0.101667	-2.01e-05	9.9e-06	1.5e-05	-2.4e-06	3e-07	2.43e-05	8.9e-06
		0.1025	-2.01e-05	8.5e-06	1.54e-05	3e-07	2.8e-06	1.98e-05	4.1e-06
		0.103333	-1.57e-05	4.3e-06	1.31e-05	1.6e-06	3.5e-06	1.45e-05	-3.4e-06
		0.104167	-1.65e-05	-1.7e-06	1.66e-05	1.7e-06	4.4e-06	1.48e-05	-6.1e-06
		0.105	-1.21e-05	-6.9e-06	1.83e-05	7.6e-06	6.7e-06	1.56e-05	-8.6e-06
		0.105833	-1.06e-05	-4.9e-06	1.74e-05	8.6e-06	6.5e-06	1.72e-05	-9.1e-06
		0.106667	-1.12e-05	8e-07	1.99e-05	4.8e-06	6.1e-06	1.85e-05	-1.29e-05
		0.1075	-1.64e-05	1.17e-05	2.12e-05	3.4e-06	5.2e-06	2.43e-05	-1.49e-05
		0.108333	-1.89e-05	2.64e-05	1.87e-05	-1.1e-06	2.9e-06	2.75e-05	-1.77e-05
		0.109167	-2.48e-05	4.12e-05	1.73e-05	-6.5e-06	2.3e-06	2.9e-05	-1.85e-05
		0.11	-2.94e-05	4.95e-05	1.65e-05	-8.8e-06	1.7e-06	2.81e-05	-2.02e-05
		0.110833	-3.17e-05	5.84e-05	1.43e-05	-4.9e-06	6e-07	3.09e-05	-1.74e-05
		0.111667	-2.98e-05	5.91e-05	1.23e-05	-2.3e-06	4e-07	3.29e-05	-1.14e-05
		0.1125	-2.86e-05	5.35e-05	1.53e-05	-3e-07	-7e-07	3.69e-05	-4.7e-06
		0.113333	-2.22e-05	4.38e-05	1.98e-05	5.1e-06	-5e-07	3.93e-05	1.1e-06
		0.114167	-1.62e-05	4.2e-05	2.22e-05	1.02e-05	3e-07	4.38e-05	5.3e-06
		0.115	-7.4e-06	3.32e-05	2.42e-05	1.26e-05	5e-07	4.13e-05	3.9e-06
		0.115833	3e-07	2.87e-05	2.72e-05	1.37e-05	-7e-07	3.25e-05	-3.6e-06
		0.116667	1.02e-05	2.92e-05	2.38e-05	1.74e-05	0	2.15e-05	-1.53e-05
		0.1175	1.63e-05	3.8e-05	1.63e-05	1.65e-05	-1e-07	1.37e-05	-2.56e-05
		0.118333	2.18e-05	4.19e-05	1.15e-05	1.69e-05	1.3e-06	7.8e-06	-3.4e-05
		0.119167	1.89e-05	4.81e-05	4.4e-06	1.84e-05	5.7e-06	5.3e-06	-3.9e-05
		0.12	1.62e-05	5.51e-05	1e-07	1.88e-05	1.24e-05	8.1e-06	-3.71e-05
		0.120833	1.1e-05	5.69e-05	1.8e-06	1.72e-05	1.61e-05	1.16e-05	-3.06e-05
		0.121667	5.6e-06	4.75e-05	1.02e-05	1.4e-05	1.82e-05	1.25e-05	-2.63e-05
		0.1225	5.4e-06	3.85e-05	1.46e-05	1.08e-05	1.85e-05	1.48e-05	-2.25e-05
		0.123333	5.6e-06	3.37e-05	2.39e-05	9.7e-06	1.46e-05	1.53e-05	-1.55e-05
		0.124167	5.3e-06	2.68e-05	2.86e-05	1.1e-05	1.13e-05	1.71e-05	-9.9e-06
		0.125	6.6e-06	2.75e-05	3.09e-05	1.36e-05	9.3e-06	2.02e-05	-8.2e-06
		0.125833	8.9e-06	3.11e-05	2.51e-05	2.05e-05	6.2e-06	2.61e-05	-6.9e-06
		0.126667	2.9e-06	3.87e-05	2.38e-05	2.56e-05	-4e-06	3.01e-05	-6.6e-06
		0.1275	4.4e-06	4.42e-05	2.1e-05	3.1e-05	-1.19e-05	3.46e-05	-1.18e-05
		0.128333	0	4.62e-05	1.61e-05	3.64e-05	-2.25e-05	3.73e-05	-1.87e-05
		0.129167	-1.6e-06	4.52e-05	1.22e-05	3.8e-05	-3.2e-05	3.87e-05	-2.25e-05
		0.13	-5.8e-06	4.87e-05	1.09e-05	4.12e-05	-4.04e-05	3.55e-05	-2.39e-05
		0.130833	-2.4e-06	4.27e-05	7e-06	4.12e-05	-3.97e-05	2.94e-05	-2.19e-05
		0.131667	-4.5e-06	4.05e-05	1.4e-06	3.62e-05	-3.51e-05	2.13e-05	-2.07e-05
		0.1325	-1.7e-06	4.42e-05	-2e-07	3.16e-05	-2.9e-05	1.34e-05	-1.98e-05
		0.133333	-3.5e-06	4.87e-05	2.1e-06	2.97e-05	-2.71e-05	8.9e-06	-1.98e-05
		0.134167	-8.2e-06	4.76e-05	6.2e-06	2.59e-05	-1.92e-05	6.1e-06	-1.62e-05
		0.135	-1.83e-05	5.78e-05	7.6e-06	2.57e-05	-1.74e-05	1.33e-05	-1.47e-05
		0.135833	-2.27e-05	6.01e-05	1.3e-05	2.92e-05	-1.93e-05	2.3e-05	-1.17e-05
		0.136667	-2.7e-05	5.92e-05	1.67e-05	3.03e-05	-2.09e-05	3.19e-05	-5.9e-06
		0.1375	-2.61e-05	5.72e-05	1.9e-05	3.24e-05	-1.78e-05	3.5e-05	-1e-06
		0.138333	-1.93e-05	5.92e-05	1.98e-05	3.52e-05	-2.22e-05	3.69e-05	-9.5e-06
		0.139167	-7.5e-06	5.49e-05	2.26e-05	3.81e-05	-2.25e-05	3.23e-05	-1.61e-05
		0.14	7e-07	5.53e-05	2.43e-05	3.98e-05	-2.07e-05	2.54e-05	-2.01e-05
		0.140833	5.3e-06	5.65e-05	2.63e-05	4.37e-05	-1.61e-05	2.18e-05	-2.32e-05
		0.141667	8.9e-06	5.67e-05	2.51e-05	3.94e-05	-1.23e-05	2.3e-05	-2.51e-05
		0.1425	8.6e-06	5.43e-05	2.24e-05	3.74e-05	-7e-07	2.83e-05	-1.36e-05
		0.143333	5.8e-06	5.3e-05	1.82e-05	3.21e-05	8.9e-06	3.42e-05	-5e-06
		0.144167	5.4e-06	5.14e-05	1.42e-05	2.46e-05	1.51e-05	3.81e-05	2.1e-06
		0.145	2.9e-06	4.87e-05	7.5e-06	2e-05	1.61e-05	3.63e-05	7e-06
		0.145833	-2.2e-06	4.62e-05	-1e-07	2.13e-05	1.85e-05	3.7e-05	1.03e-05
		0.146667	-7.7e-06	4.77e-05	-1.5e-06	1.84e-05	1.01e-05	3.41e-05	1.01e-05
		0.1475	-1.36e-05	5.03e-05	-1.4e-06	1.78e-05	4.5e-06	3.24e-05	1e-05
		0.148333	-2.25e-05	5.33e-05	-6e-07	2e-05	4.2e-06	3.58e-05	1.16e-05
		0.149167	-2.94e-05	5.98e-05	4.2e-06	2.28e-05	8.4e-06	4.14e-05	1.11e-05
		0.15	-3.42e-05	6.61e-05	1.28e-05	2.52e-05	8.2e-06	4.62e-05	9.9e-06
		0.150833	-3.57e-05	6.93e-05	1.52e-05	3.03e-05	1.68e-05	5.34e-05	7.2e-06
		0.151667	-3.39e-05	7.28e-05	1.64e-05	3.43e-05	1.84e-05	5.99e-05	6.8e-06
		0.1525	-2.83e-05	7.13e-05	1.99e-05	3.82e-05	1.58e-05	6.25e-05	3.1e-06
		0.153333	-2.14e-05	6.53e-05	2.15e-05	3.75e-05	9.7e-06	6.54e-05	2.3e-06
		0.154167	-1.27e-05	6.2e-05	2.49e-05	3.27e-05	7.6e-06	6.44e-05	-9e-07
		0.155	-7.6e-06	6.01e-05	3.17e-05	2.64e-05	4e-06	5.91e-05	-4.2e-06
		0.155833	-9.1e-06	5.49e-05	3.89e-05	2.16e-05	8.9e-06	5.63e-05	-5.8e-06
		0.156667	-1.46e-05	5.1e-05	4.18e-05	1.47e-05	1.43e-05	5.62e-05	-5e-06
		0.1575	-1.75e-05	5.19e-05	4.46e-05	1.17e-05	2.19e-05	5.45e-05	-4.3e-06
		0.158333	-2.28e-05	4.99e-05	4.41e-05	1.68e-05	2.69e-05	5.41e-05	2.6e-06
		0.159167	-2.42e-05	4.69e-05	4.49e-05	2.56e-05	3.11e-05	5.59e-05	9.8e-06
		0.16	-2.18e-05	4.72e-05	4.02e-05	3.4e-05	2.86e-05	5.36e-05	1.13e-05
		0.160833	-1.46e-05	4.59e-05	3.74e-05	4.9e-05	2.46e-05	4.74e-05	1.44e-05
		0.161667	-1.46e-05	3.88e-05	3.46e-05	5.87e-05	2.06e-05	4.37e-05	1.39e-05
		0.1625	-1.15e-05	3.46e-05	3.01e-05	6.2e-05	2.02e-05	4.13e-05	7.4e-06
		0.163333	-7.4e-06	2.83e-05	2.18e-05	5.67e-05	1.89e-05	3.45e-05	-6e-07
		0.164167	-4.6e-06	2.1e-05	2.13e-05	5.14e-05	1.79e-05	2.89e-05	-1.3e-06
		0.165	-8.6e-06	1.67e-05	2.15e-05	3.72e-05	2.04e-05	2.85e-05	-5.4e-06
		0.165833	-9.1e-06	1.82e-05	2.31e-05	2.74e-05	2.43e-05	2.18e-05	-4.9e-06
		0.166667	-7.2e-06	1.34e-05	2.5e-05	1.85e-05	2.49e-05	1.87e-05	-2.9e-06
		0.1675	-1.08e-05	1.41e-05	3e-05	2.28e-05	2.01e-05	2.18e-05	4e-06
		0.168333	-1.19e-05	1.63e-05	3.45e-05	2.16e-05	2.13e-05	2.56e-05	5.5e-06
		0.169167	-7.8e-06	2.25e-05	3.24e-05	2.72e-05	2.36e-05	2.49e-05	5.3e-06
		0.17	1e-07	2.69e-05	3.25e-05	3.18e-05	2.16e-05	3.19e-05	1.7e-06
		0.170833	2.9e-06	3.54e-05	3.07e-05	3.58e-05	2.03e-05	3.39e-05	-6e-07
		0.171667	8.5e-06	4.1e-05	2.75e-05	3.44e-05	3.03e-05	4.01e-05	-6.3e-06
		0.1725	1.28e-05	5.27e-05	2.02e-05	3.83e-05	3.4e-05	4.39e-05	-7.8e-06
		0.173333	1.34e-05	5.43e-05	1.94e-05	3.95e-05	3.25e-05	5.14e-05	-2.2e-06
		0.174167	9e-06	5.31e-05	1.63e-05	4.25e-05	3.42e-05	5.43e-05	4.6e-06
		0.175	5.7e-06	5.14e-05	1.65e-05	4.31e-05	3.56e-05	5.54e-05	1.33e-05
		0.175833	3.8e-06	4.6e-05	1.74e-05	4.49e-05	2.81e-05	4.54e-05	2.16e-05
		0.176667	1.8e-06	3.22e-05	2.29e-05	4.35e-05	2.67e-05	4.05e-05	2.54e-05
		0.1775	1.7e-06	2.57e-05	2.83e-05	4.3e-05	3.07e-05	3.13e-05	2.13e-05
		0.178333	3.4e-06	2.17e-05	2.75e-05	3.93e-05	3.41e-05	2.23e-05	1.95e-05
		0.179167	9e-06	2.25e-05	2.7e-05	3.58e-05	3.67e-05	1.91e-05	1.82e-05
		0.18	1.54e-05	2.87e-05	2.54e-05	3.37e-05	4.14e-05	2.22e-05	1.74e-05
		0.180833	1.79e-05	3.82e-05	2.14e-05	3.37e-05	3.79e-05	2.42e-05	2.2e-05
		0.181667	1.69e-05	4.82e-05	1.86e-05	3.22e-05	2.9e-05	3.03e-05	2.59e-05
		0.1825	9.8e-06	5.91e-05	2.33e-05	3.58e-05	1.81e-05	3.75e-05	2.44e-05
		0.183333	-5.3e-06	6.36e-05	2.47e-05	3.75e-05	4.2e-06	4.32e-05	2.08e-05
		0.184167	-2.11e-05	6.43e-05	2.73e-05	3.69e-05	-2.3e-06	4.56e-05	1.31e-05
		0.185	-3.3e-05	6.35e-05	2.71e-05	3.35e-05	-1.1e-06	4.83e-05	2.6e-06
		0.185833	-3.73e-05	5.8e-05	2.27e-05	3.73e-05	7e-07	4.42e-05	-4.4e-06
		0.186667	-3.33e-05	4.86e-05	1.74e-05	3.62e-05	6.1e-06	3.82e-05	-7.4e-06
		0.1875	-2.3e-05	4.21e-05	1.38e-05	4.19e-05	1.45e-05	3.27e-05	-1.02e-05
		0.188333	-1.42e-05	3.93e-05	7.5e-06	4.48e-05	1.55e-05	2.73e-05	-8.2e-06
		0.189167	-5.1e-06	3.75e-05	4.3e-06	4.92e-05	9e-06	2.29e-05	-7.5e-06
		0.19	-4.9e-06	4.53e-05	7.7e-06	4.68e-05	8.2e-06	2.32e-05	-4.9e-06
		0.190833	-1.27e-05	5.35e-05	6.6e-06	4.72e-05	8.5e-06	2.89e-05	-3.5e-06
		0.191667	-1.91e-05	6.31e-05	9.7e-06	4.56e-05	9e-06	3.33e-05	-1.5e-06
		0.1925	-2.22e-05	6.78e-05	1.75e-05	4.68e-05	1.46e-05	3.88e-05	4e-07
		0.193333	-2.53e-05	7.19e-05	2.75e-05	4.14e-05	2.78e-05	4.42e-05	1e-06
		0.194167	-2.06e-05	6.82e-05	2.98e-05	3.8e-05	3.13e-05	4.7e-05	1.7e-06
		0.195	-8.8e-06	6.38e-05	3.71e-05	3.08e-05	3.39e-05	4.66e-05	6.1e-06
		0.195833	1.8e-06	6.25e-05	4.34e-05	2.16e-05	3.41e-05	4.99e-05	5e-06
		0.196667	9.3e-06	6.26e-05	4.62e-05	1.76e-05	3.21e-05	4.87e-05	2.3e-06
		0.1975	1.26e-05	6.17e-05	4.6e-05	2.37e-05	2.06e-05	4.51e-05	1.6e-06
		0.198333	1.41e-05	6.34e-05	4.95e-05	2.78e-05	1.7e-05	4.45e-05	-3.6e-06
		0.199167	8.6e-06	6.82e-05	5.06e-05	3.5e-05	1.21e-05	4.34e-05	-1.41e-05
		0.2	2.8e-06	6.85e-05	4.58e-05	3.9e-05	1.05e-05	3.79e-05	-1.12e-05
		0.200833	-1.2e-06	6.98e-05	4.17e-05	3.76e-05	8.6e-06	3.49e-05	-1.26e-05
		0.201667	-1.1e-06	7.14e-05	3.94e-05	3.05e-05	1.21e-05	3.21e-05	-1.16e-05
		0.2025	-5.2e-06	7.13e-05	3.81e-05	2.62e-05	1.58e-05	2.31e-05	-9.2e-06
		0.203333	-3e-06	6.73e-05	3.57e-05	2.33e-05	1.98e-05	1.75e-05	-4.2e-06
		0.204167	-6e-07	6.63e-05	4.1e-05	2.13e-05	1.93e-05	1.65e-05	-7.4e-06
		0.205	3e-06	6.77e-05	4.81e-05	2.12e-05	1.99e-05	2.14e-05	-7.9e-06
		0.205833	2.8e-06	6.47e-05	5.47e-05	2.47e-05	1.67e-05	2.61e-05	-1.19e-05
		0.206667	8.6e-06	6.55e-05	5.95e-05	2.61e-05	1.21e-05	3.87e-05	-1.54e-05
		0.2075	8.2e-06	7.16e-05	6.35e-05	2.48e-05	5.1e-06	4.75e-05	-1.98e-05
		0.208333	5.8e-06	7.19e-05	6.05e-05	2.57e-05	1.7e-06	4.99e-05	-2.4e-05
		0.209167	0	7.03e-05	5.63e-05	2.76e-05	1.1e-06	4.57e-05	-2.65e-05
		0.21	-3e-06	7.11e-05	4.99e-05	2.69e-05	3.4e-06	3.92e-05	-2.58e-05
		0.210833	-7.8e-06	6.65e-05	4.58e-05	2.56e-05	6.8e-06	3.01e-05	-2.03e-05
		0.211667	-7.8e-06	5.67e-05	4.23e-05	2.73e-05	1.05e-05	2.74e-05	-1.89e-05
		0.2125	-6.6e-06	4.86e-05	4.67e-05	2.61e-05	1.44e-05	2.66e-05	-1.54e-05
		0.213333	-4.7e-06	4.07e-05	4.76e-05	2.88e-05	1.45e-05	2.64e-05	-1.15e-05
		0.214167	-7.9e-06	3.6e-05	5.22e-05	3.13e-05	1.16e-05	2.85e-05	-9.4e-06
		0.215	-9.4e-06	3.14e-05	5.61e-05	4e-05	8.5e-06	2.99e-05	-1.09e-05
		0.215833	-1.49e-05	3.34e-05	5.69e-05	4.61e-05	1.3e-05	2.78e-05	-3e-07
		0.216667	-2.11e-05	3.75e-05	4.62e-05	5.4e-05	1.73e-05	2.22e-05	5.7e-06
		0.2175	-2.53e-05	4.71e-05	4.11e-05	5.37e-05	2.08e-05	2.34e-05	1.18e-05
		0.218333	-2.49e-05	5.21e-05	3.53e-05	5.4e-05	2.98e-05	2.46e-05	1.93e-05
		0.219167	-2.71e-05	5.98e-05	3.27e-05	5.08e-05	3.93e-05	2.9e-05	2.78e-05
		0.22	-2.73e-05	6.55e-05	3.13e-05	4.8e-05	4.29e-05	3.45e-05	2.31e-05
		0.220833	-2.78e-05	7.09e-05	3.94e-05	4.58e-05	4.43e-05	4.5e-05	2.04e-05
		0.221667	-2.95e-05	6.77e-05	4.44e-05	4.75e-05	5.02e-05	5.19e-05	1.29e-05
		0.2225	-3.27e-05	6.69e-05	4.44e-05	4.82e-05	5.18e-05	5.83e-05	5.8e-06
		0.223333	-3.31e-05	6.38e-05	3.71e-05	4.46e-05	5.14e-05	6.18e-05	-7.4e-06
		0.224167	-3.22e-05	5.54e-05	3.21e-05	4.38e-05	4.77e-05	6.46e-05	-1.08e-05
		0.225	-2.75e-05	4.77e-05	2.39e-05	3.97e-05	4.77e-05	6.46e-05	-9.9e-06
		0.225833	-1.81e-05	4.04e-05	1.67e-05	3.6e-05	4.44e-05	6.15e-05	-2e-06
		0.226667	-1.15e-05	3.48e-05	1.86e-05	3.23e-05	4.38e-05	6.1e-05	4.2e-06
		0.2275	-5.5e-06	2.93e-05	2.75e-05	3.13e-05	4.01e-05	5.91e-05	1.42e-05
		0.228333	-4.2e-06	3.08e-05	3.19e-05	2.69e-05	4.01e-05	5.46e-05	1.77e-05
		0.229167	-5.5e-06	3.2e-05	4.23e-05	2.73e-05	3.5e-05	4.8e-05	1.54e-05
		0.23	-8.7e-06	4e-05	4.68e-05	2.84e-05	3.01e-05	4.48e-05	8.1e-06
		0.230833	-9.4e-06	4.56e-05	5.01e-05	3.24e-05	2.94e-05	3.86e-05	3.3e-06
		0.231667	-8.5e-06	5.16e-05	4.77e-05	3.7e-05	3.14e-05	3.66e-05	-3e-06
		0.2325	-4.2e-06	5.41e-05	4.59e-05	4.55e-05	3.54e-05	3.74e-05	2e-07
		0.233333	4.6e-06	5.45e-05	3.57e-05	4.79e-05	4.19e-05	4.31e-05	2.2e-06
		0.234167	8.6e-06	4.85e-05	3.22e-05	5.09e-05	5.07e-05	4.65e-05	7e-06
		0.235	9.5e-06	4.47e-05	2.18e-05	5.1e-05	5.38e-05	4.9e-05	1.06e-05
		0.235833	8e-06	4.24e-05	1.35e-05	5.14e-05	5.75e-05	5.01e-05	1.55e-05
		0.236667	2.9e-06	4.29e-05	9.9e-06	4.81e-05	5.58e-05	4.93e-05	1.27e-05
		0.2375	-6.8e-06	4.28e-05	1.27e-05	4.82e-05	5.18e-05	4.69e-05	1.35e-05
		0.238333	-1.23e-05	4.53e-05	1.43e-05	5.07e-05	4.07e-05	4.34e-05	7.9e-06
		0.239167	-1.4e-05	4.72e-05	2.29e-05	5.26e-05	3.06e-05	3.89e-05	4.6e-06
		0.24	-1.54e-05	4.85e-05	3.61e-05	5.13e-05	1.63e-05	3.5e-05	-1e-07
		0.240833	-1.4e-05	4.93e-05	4.39e-05	5.65e-05	7.4e-06	3.21e-05	-5e-07
		0.241667	-9.5e-06	4.81e-05	4.83e-05	5.69e-05	1.3e-06	2.75e-05	9e-07
		0.2425	-6.6e-06	5.23e-05	5.26e-05	5.06e-05	9e-07	2.74e-05	7.7e-06
		0.243333	-4.5e-06	5.38e-05	4.99e-05	4.69e-05	1.9e-06	3.23e-05	1.01e-05
		0.244167	-6e-07	5.51e-05	4.47e-05	4.22e-05	2.1e-06	3.79e-05	1.7e-05
		0.245	4.5e-06	5.34e-05	4.11e-05	3.64e-05	2.9e-06	4.36e-05	2.21e-05
		0.245833	6.6e-06	5.57e-05	3.81e-05	3.48e-05	3.3e-06	5.26e-05	2.34e-05
		0.246667	7.9e-06	5.5e-05	3.34e-05	3.57e-05	4.8e-06	5.82e-05	2.3e-05
		0.2475	8.1e-06	5.43e-05	3.24e-05	3.98e-05	7.9e-06	6.07e-05	2.46e-05
		0.248333	8.1e-06	5.25e-05	2.95e-05	4.68e-05	1.13e-05	6.01e-05	1.99e-05
		0.249167	1.8e-06	5.35e-05	2.82e-05	4.83e-05	1.44e-05	5.82e-05	1.47e-05
		0.25	-3e-06	5.38e-05	2.86e-05	4.84e-05	1.53e-05	5.35e-05	1.42e-05
		0.250833	-6.4e-06	5.03e-05	3.2e-05	4.89e-05	1.36e-05	5.05e-05	1.1e-05
		0.251667	-8.7e-06	5.22e-05	3.16e-05	4.48e-05	8.9e-06	4.56e-05	1.22e-05
		0.2525	-1.02e-05	5.65e-05	3.42e-05	4.04e-05	7e-06	4.16e-05	1.63e-05
		0.253333	-1.14e-05	5.95e-05	3.01e-05	4.26e-05	3.8e-06	3.88e-05	1.98e-05
		0.254167	-9.7e-06	6.22e-05	2.62e-05	4.33e-05	8e-07	3.42e-05	1.68e-05
		0.255	-1.09e-05	7.1e-05	2.01e-05	4.71e-05	1.4e-06	3.13e-05	1.86e-05
		0.255833	-1.58e-05	7.35e-05	1.85e-05	5.55e-05	7.4e-06	3.01e-05	1.47e-05
		0.256667	-2.17e-05	7.39e-05	1.77e-05	6.28e-05	1.5e-05	3.15e-05	5.2e-06
		0.2575	-2.45e-05	7.18e-05	2.32e-05	6.66e-05	2.26e-05	3.21e-05	-1.9e-06
		0.258333	-3.1e-05	6.99e-05	3e-05	7.09e-05	3.13e-05	3.97e-05	-7e-06
		0.259167	-3.3e-05	6.23e-05	4.04e-05	6.54e-05	3.74e-05	4.37e-05	-1.34e-05
		0.26	-3.05e-05	5.84e-05	4.68e-05	5.54e-05	3.31e-05	4.78e-05	-1.55e-05
		0.260833	-3.07e-05	5.78e-05	5.5e-05	4.35e-05	2.42e-05	4.82e-05	-1.34e-05
		0.261667	-2.74e-05	5.68e-05	6.02e-05	2.98e-05	1.7e-05	5.19e-05	-8.4e-06
		0.2625	-2.22e-05	5.76e-05	6.22e-05	2.06e-05	9.8e-06	5.33e-05	-3e-06
		0.263333	-2.15e-05	6.07e-05	6.06e-05	1.93e-05	4.4e-06	5.62e-05	4.8e-06
		0.264167	-2.27e-05	6.18e-05	6.08e-05	2.01e-05	7.5e-06	5.81e-05	6e-06
		0.265	-1.87e-05	6.2e-05	5.55e-05	2.59e-05	1.19e-05	5.82e-05	9.6e-06
		0.265833	-1.88e-05	6.8e-05	4.75e-05	3.7e-05	1.35e-05	5.41e-05	5.1e-06
		0.266667	-2.04e-05	7.19e-05	4.19e-05	4.26e-05	1.85e-05	4.81e-05	1.8e-06
		0.2675	-1.96e-05	7.36e-05	3.52e-05	4.43e-05	2.09e-05	4.26e-05	-5.1e-06
		0.268333	-1.68e-05	7.99e-05	2.75e-05	4.89e-05	2.1e-05	3.9e-05	-6.1e-06
		0.269167	-1.75e-05	8.36e-05	2.09e-05	4.7e-05	2.5e-05	4.23e-05	-1.33e-05
		0.27	-1.93e-05	8e-05	2.19e-05	4.65e-05	3.34e-05	4.72e-05	-1.23e-05
		0.270833	-2.09e-05	7.92e-05	2.02e-05	4.91e-05	3.48e-05	5.08e-05	-1.45e-05
		0.271667	-2.43e-05	7.81e-05	2.1e-05	5.01e-05	3.85e-05	5.35e-05	-1.34e-05
		0.2725	-2.48e-05	7.13e-05	2.9e-05	4.9e-05	3.93e-05	5.57e-05	-1.34e-05
		0.273333	-2.69e-05	6.79e-05	3.94e-05	5.09e-05	3.46e-05	5.25e-05	-7.8e-06
		0.274167	-2.73e-05	6.95e-05	4.22e-05	4.93e-05	2.48e-05	5.26e-05	-8.7e-06
		0.275	-2.32e-05	6.79e-05	4.97e-05	4.99e-05	1.51e-05	5.3e-05	-2.2e-06
		0.275833	-1.42e-05	6.99e-05	5.53e-05	5.48e-05	7.9e-06	5.63e-05	-1.3e-06
		0.276667	-1.2e-05	7.48e-05	5.29e-05	5.88e-05	6.5e-06	5.51e-05	-1.8e-06
		0.2775	-5.8e-06	7.91e-05	4.69e-05	5.91e-05	7.4e-06	5.27e-05	-3.3e-06
		0.278333	4.3e-06	7.63e-05	4.58e-05	6e-05	1.29e-05	4.49e-05	5.1e-06
		0.279167	9.1e-06	7.25e-05	4.25e-05	5.58e-05	1.77e-05	3.78e-05	5.4e-06
		0.28	1.1e-05	6.63e-05	4.23e-05	4.83e-05	2.22e-05	3.22e-05	1.01e-05
		0.280833	1.3e-05	6.06e-05	4.34e-05	4.42e-05	2.21e-05	3.3e-05	1.67e-05
		0.281667	1.18e-05	5.27e-05	4.51e-05	4.4e-05	2.03e-05	3.57e-05	1.7e-05
		0.2825	5.7e-06	5.2e-05	4.66e-05	4.08e-05	1.45e-05	4.38e-05	8.4e-06
		0.283333	1.8e-06	5.27e-05	4.81e-05	3.97e-05	1.53e-05	5.07e-05	4.2e-06
		0.284167	-2e-07	5.19e-05	4.63e-05	4.16e-05	1.18e-05	5.26e-05	-3e-06
		0.285	-9e-07	4.69e-05	4.61e-05	4.15e-05	7.8e-06	5.09e-05	-1.16e-05
		0.285833	-3.7e-06	4.58e-05	4.98e-05	3.56e-05	8.5e-06	5.13e-05	-1.37e-05
		0.286667	-6.2e-06	4.3e-05	5.18e-05	3.68e-05	1.29e-05	5.06e-05	-1.54e-05
		0.2875	-1.11e-05	4.26e-05	5.23e-05	4e-05	1.64e-05	4.97e-05	-1.82e-05
		0.288333	-1.85e-05	4.52e-05	5.55e-05	3.75e-05	2.25e-05	5.09e-05	-1.73e-05
		0.289167	-2.25e-05	5.15e-05	5.47e-05	3.71e-05	3.29e-05	5.25e-05	-1.65e-05
		0.29	-1.77e-05	5.54e-05	4.94e-05	4.74e-05	4.16e-05	5.39e-05	-1.28e-05
		0.290833	-1.41e-05	5.67e-05	4.49e-05	4.76e-05	4.73e-05	5.23e-05	-1.02e-05
		0.291667	-1.05e-05	5.75e-05	4.07e-05	4.54e-05	4.81e-05	5.11e-05	-4.2e-06
		0.2925	-7.4e-06	5.8e-05	3.64e-05	4.87e-05	4.94e-05	5.21e-05	-3e-07
		0.293333	-8.2e-06	6.13e-05	3.2e-05	5.04e-05	4.53e-05	5.17e-05	2.2e-06
		0.294167	-1.85e-05	6.49e-05	2.82e-05	4.29e-05	4.2e-05	4.49e-05	-5e-07
		0.295	-2.7e-05	6.82e-05	2.54e-05	4.53e-05	4.12e-05	3.97e-05	7e-07
		0.295833	-3.2e-05	7.13e-05	2.39e-05	4.45e-05	4.05e-05	3.35e-05	-6e-07
		0.296667	-3.59e-05	7.07e-05	2.3e-05	4.33e-05	3.74e-05	2.8e-05	-1.7e-06
		0.2975	-3.81e-05	6.55e-05	3e-05	4.02e-05	3.66e-05	2.41e-05	-2e-07
		0.298333	-3.73e-05	6.14e-05	4.01e-05	3.94e-05	3.28e-05	2.97e-05	3.4e-06
		0.299167	-3.35e-05	6.09e-05	4.87e-05	3.57e-05	2.81e-05	3.72e-05	3.3e-06
		0.3	-3.13e-05	5.83e-05	5.46e-05	3.93e-05	2.47e-05	4.76e-05	3.8e-06
		0.300833	-2.86e-05	5.88e-05	5.75e-05	4.29e-05	2.08e-05	5.89e-05	3.9e-06
		0.301667	-2.5e-05	6.15e-05	5.43e-05	4.96e-05	1.87e-05	7.23e-05	6.5e-06
		0.3025	-1.5e-05	5.94e-05	4.82e-05	5.97e-05	1.4e-05	7.81e-05	6.9e-06
		0.303333	-8.7e-06	5.78e-05	4.5e-05	6.5e-05	9.1e-06	7.94e-05	5.9e-06
		0.304167	-3.8e-06	5.95e-05	4.59e-05	6.52e-05	3.6e-06	7.75e-05	5.4e-06
		0.305	-7e-07	5.83e-05	4.51e-05	6.42e-05	2.3e-06	7.21e-05	8e-06
		0.305833	-6e-07	5.82e-05	4.69e-05	5.56e-05	-2.1e-06	6.3e-05	8.2e-06
		0.306667	-5.1e-06	6.14e-05	4.67e-05	4.4e-05	0	6.16e-05	1.09e-05
		0.3075	-1.06e-05	6.06e-05	4.82e-05	3.82e-05	3.1e-06	6.2e-05	1.43e-05
		0.308333	-1.26e-05	5.75e-05	5.07e-05	3.46e-05	8.3e-06	6.17e-05	1.38e-05
		0.309167	-9.4e-06	5.46e-05	5.71e-05	3.19e-05	9.7e-06	6.01e-05	9.5e-06
		0.31	-6.6e-06	5.46e-05	6.73e-05	3.7e-05	1.52e-05	5.58e-05	6.3e-06
		0.310833	-7.7e-06	5.05e-05	7.89e-05	4.39e-05	1.98e-05	4.52e-05	-5.7e-06
		0.311667	-3e-06	5.36e-05	8.08e-05	4.96e-05	2.39e-05	3.57e-05	-1.26e-05
		0.3125	-3e-07	5.79e-05	7.56e-05	5.21e-05	2.49e-05	2.83e-05	-1.41e-05
		0.313333	-3e-07	6.11e-05	6.73e-05	5.62e-05	2.68e-05	2.62e-05	-1.61e-05
		0.314167	-2.6e-06	5.98e-05	5.41e-05	5.74e-05	2.26e-05	3.06e-05	-1.78e-05
		0.315	-6e-07	6.4e-05	4.06e-05	5.69e-05	1.6e-05	3.35e-05	-8.1e-06
		0.315833	-4.1e-06	6.15e-05	3.65e-05	5.37e-05	9.9e-06	3.87e-05	-1.5e-06
		0.316667	-1.18e-05	6.22e-05	3.76e-05	5.25e-05	3.4e-06	4.37e-05	3e-06
		0.3175	-1.55e-05	6.36e-05	4.34e-05	5.03e-05	3e-07	4.65e-05	9.9e-06
		0.318333	-1.78e-05	6.59e-05	5.05e-05	5.28e-05	-6e-07	4.91e-05	1.7e-05
		0.319167	-1.9e-05	6.41e-05	5.76e-05	5.25e-05	-2.4e-06	5.09e-05	1.39e-05
		0.32	-2.19e-05	6.36e-05	6.17e-05	5.69e-05	-9e-07	4.91e-05	1.25e-05
		0.320833	-2.02e-05	5.76e-05	6.02e-05	6.06e-05	3.2e-06	4.66e-05	9.4e-06
		0.321667	-2.3e-05	5.64e-05	5.7e-05	6.42e-05	1e-07	4.46e-05	2.5e-06
		0.3225	-2.89e-05	5.88e-05	5.42e-05	5.82e-05	-8e-07	4.04e-05	-2.9e-06
		0.323333	-3.69e-05	6.23e-05	5.12e-05	5.64e-05	-3e-07	4.19e-05	-4.3e-06
		0.324167	-4.13e-05	6.8e-05	4.56e-05	5.4e-05	-3e-06	4.25e-05	-8.1e-06
		0.325	-4.19e-05	7.59e-05	4.58e-05	4.79e-05	-5.6e-06	4.45e-05	-1.06e-05
		0.325833	-4.1e-05	7.83e-05	4.06e-05	4.07e-05	-3.2e-06	4.67e-05	-7e-06
		0.326667	-3.1e-05	7.6e-05	3.66e-05	3.96e-05	-1.3e-06	4.77e-05	-4.1e-06
		0.3275	-2.07e-05	7.22e-05	3.81e-05	3.87e-05	1e-07	4.71e-05	-1.3e-06
		0.328333	-1.16e-05	6.86e-05	4.35e-05	3.32e-05	2e-06	4.63e-05	7.3e-06
		0.329167	-4.6e-06	6.53e-05	4.89e-05	3.41e-05	4.9e-06	4.37e-05	1.39e-05
		0.33	1.1e-06	6.18e-05	5.97e-05	4.05e-05	5.2e-06	4.05e-05	1.39e-05
		0.330833	-2.3e-06	6.1e-05	6.49e-05	4.16e-05	1.36e-05	4.05e-05	1.42e-05
		0.331667	-3.4e-06	6.16e-05	6.45e-05	3.74e-05	1.88e-05	3.74e-05	1.43e-05
		0.3325	-5.1e-06	6.43e-05	5.86e-05	3.92e-05	2.62e-05	3.93e-05	6.9e-06
		0.333333	-7.5e-06	6.43e-05	4.95e-05	3.73e-05	3.19e-05	4.08e-05	9e-07
		0.334167	-7.5e-06	6.87e-05	4.18e-05	3e-05	4.59e-05	4.57e-05	1e-06
		0.335	-3.8e-06	7.02e-05	3.81e-05	2.93e-05	4.83e-05	4.37e-05	-4.3e-06
		0.335833	-3.9e-06	6.96e-05	3.74e-05	3.01e-05	5.07e-05	4.61e-05	-8.2e-06
		0.336667	-5.7e-06	6.57e-05	4.28e-05	2.7e-05	5.27e-05	4.84e-05	-7.8e-06
		0.3375	-6.5e-06	6.63e-05	5e-05	2.61e-05	5.45e-05	5.32e-05	-5.1e-06
		0.338333	-1.04e-05	6.31e-05	5.24e-05	2.71e-05	4.25e-05	5.23e-05	-2.7e-06
		0.339167	-1.58e-05	6.53e-05	5.72e-05	2.67e-05	3.16e-05	5.81e-05	6.5e-06
		0.34	-1.75e-05	6.75e-05	6.06e-05	3.17e-05	2.33e-05	5.85e-05	1.33e-05
		0.340833	-1.79e-05	7.46e-05	5.91e-05	3.55e-05	1.23e-05	5.34e-05	1.71e-05
		0.341667	-1.89e-05	7.74e-05	5.93e-05	3.68e-05	7e-07	4.73e-05	1.46e-05
		0.3425	-1.78e-05	8.24e-05	5.86e-05	4e-05	-1.6e-06	4.54e-05	1.01e-05
		0.343333	-1.35e-05	8.22e-05	5.9e-05	4.16e-05	1.5e-06	4.54e-05	3.3e-06
		0.344167	-9.8e-06	8.1e-05	5.29e-05	3.55e-05	5.2e-06	4.73e-05	-4e-06
		0.345	-8.3e-06	7.67e-05	5.14e-05	3.49e-05	1.17e-05	5.43e-05	-9.1e-06
		0.345833	-9.3e-06	7.32e-05	4.43e-05	3.66e-05	2.08e-05	5.97e-05	-9.1e-06
		0.346667	-1.29e-05	6.84e-05	4.03e-05	3.49e-05	2.3e-05	6.33e-05	-1.15e-05
		0.3475	-2.03e-05	6.36e-05	3.3e-05	3.36e-05	2.53e-05	6.23e-05	-1.09e-05
		0.348333	-2.69e-05	6.19e-05	3.56e-05	3.49e-05	2.52e-05	6.31e-05	-7.4e-06
		0.349167	-2.53e-05	6.14e-05	3.56e-05	3.45e-05	2.33e-05	6.1e-05	-9e-07
		0.35	-2.23e-05	6.26e-05	4.51e-05	3e-05	2.13e-05	6.17e-05	5.3e-06
		0.350833	-1.39e-05	6.34e-05	5.24e-05	3.05e-05	2.4e-05	6.07e-05	1.01e-05
		0.351667	-3.9e-06	6.9e-05	6.2e-05	3.05e-05	2.52e-05	6.14e-05	1.13e-05
		0.3525	4.3e-06	7.15e-05	6.5e-05	3.77e-05	2.71e-05	5.65e-05	8.3e-06
		0.353333	5.6e-06	7.15e-05	6.47e-05	4.08e-05	2.93e-05	5.51e-05	-2.6e-06
		0.354167	1.02e-05	7.22e-05	5.75e-05	4.74e-05	3.06e-05	4.95e-05	-1.23e-05
		0.355	7.8e-06	7.74e-05	5.07e-05	4.87e-05	2.68e-05	4.42e-05	-1.75e-05
		0.355833	5.9e-06	7.51e-05	4.2e-05	5.31e-05	2.48e-05	4.33e-05	-2.14e-05
		0.356667	2.6e-06	7.88e-05	3.31e-05	4.91e-05	2.24e-05	4.49e-05	-2.26e-05
		0.3575	2.1e-06	8.58e-05	3.24e-05	4.75e-05	1.9e-05	4.82e-05	-1.87e-05
		0.358333	-3e-07	9.09e-05	3.51e-05	4.69e-05	2.06e-05	5.23e-05	-1.65e-05
		0.359167	1.1e-06	9.01e-05	3.91e-05	5.26e-05	2.15e-05	5.9e-05	-1.87e-05
		0.36	-1e-07	9.28e-05	4.61e-05	5.5e-05	2.47e-05	5.77e-05	-2.08e-05
		0.360833	-2.9e-06	8.93e-05	5.47e-05	6.37e-05	2.68e-05	5.51e-05	-1.95e-05
		0.361667	-8.3e-06	8.19e-05	5.65e-05	6.92e-05	2.94e-05	4.9e-05	-2.09e-05
		0.3625	-1.43e-05	7.48e-05	5.75e-05	7.38e-05	2.99e-05	4.58e-05	-1.91e-05
		0.363333	-2.03e-05	6.89e-05	5.67e-05	7.47e-05	3.12e-05	4.48e-05	-1.54e-05
		0.364167	-2.55e-05	6.12e-05	5.48e-05	7.51e-05	2.99e-05	4.72e-05	-7.7e-06
		0.365	-2.66e-05	5.71e-05	5.69e-05	7.5e-05	2.85e-05	5.16e-05	-7.7e-06
		0.365833	-2.65e-05	5.67e-05	5.74e-05	7.66e-05	2.79e-05	5.65e-05	-4.3e-06
		0.366667	-2.59e-05	5.96e-05	5.78e-05	7.46e-05	2.68e-05	5.88e-05	-1.1e-06
		0.3675	-2.47e-05	6.08e-05	5.74e-05	6.81e-05	2.83e-05	5.58e-05	9e-07
		0.368333	-2.14e-05	6.74e-05	5.56e-05	6.43e-05	2.71e-05	5.87e-05	-2.5e-06
		0.369167	-1.87e-05	7.27e-05	4.58e-05	5.35e-05	2.67e-05	6.29e-05	2.2e-06
		0.37	-1.62e-05	7.75e-05	4.26e-05	4.75e-05	2.71e-05	6.57e-05	3e-06
		0.370833	-1.37e-05	7.75e-05	3.67e-05	4.43e-05	2.46e-05	6.94e-05	4.3e-06
		0.371667	-1.17e-05	8.12e-05	3.61e-05	4.87e-05	1.75e-05	7.16e-05	7.1e-06
		0.3725	-9.5e-06	7.7e-05	4.01e-05	5.15e-05	1.28e-05	6.18e-05	8.7e-06
		0.373333	-1.21e-05	7.31e-05	4.86e-05	5.77e-05	7.5e-06	5.01e-05	7.1e-06
		0.374167	-1.23e-05	6.89e-05	5.37e-05	5.96e-05	3e-07	3.97e-05	8.8e-06
		0.375	-1.11e-05	6.98e-05	6.4e-05	5.9e-05	-1.5e-06	2.85e-05	8.2e-06
		0.375833	-1.78e-05	6.89e-05	7.04e-05	5.67e-05	0	2.19e-05	5.8e-06
		0.376667	-2.61e-05	7.56e-05	7.12e-05	5.5e-05	2.3e-06	2.39e-05	1.17e-05
		0.3775	-2.67e-05	8.51e-05	6.81e-05	5.78e-05	7.9e-06	2.58e-05	1.58e-05
		0.378333	-3.05e-05	9.35e-05	6.73e-05	5.86e-05	1.54e-05	2.71e-05	1.66e-05
		0.379167	-3.34e-05	9.75e-05	6.2e-05	6.09e-05	2.06e-05	2.94e-05	1.81e-05
		0.38	-3.18e-05	0.000101	5.8e-05	6.29e-05	2.76e-05	3.14e-05	1.98e-05
		0.380833	-2.93e-05	9.68e-05	5.59e-05	6.36e-05	3.24e-05	2.89e-05	1.1e-05
		0.381667	-3.11e-05	8.95e-05	5.83e-05	5.5e-05	3.61e-05	3.13e-05	3.4e-06
		0.3825	-3.42e-05	7.99e-05	5.91e-05	5.35e-05	3.41e-05	3.21e-05	-2.5e-06
		0.383333	-3.86e-05	7.34e-05	5.79e-05	5.18e-05	3.05e-05	3.61e-05	-7e-06
		0.384167	-4.41e-05	6.43e-05	5.71e-05	4.74e-05	2.41e-05	3.64e-05	-7.9e-06
		0.385	-4.66e-05	6.38e-05	5.39e-05	5e-05	1.84e-05	3.96e-05	-4.9e-06
		0.385833	-4.89e-05	6.62e-05	4.87e-05	5.48e-05	1.24e-05	3.81e-05	2.3e-06
		0.386667	-4.93e-05	7.06e-05	4.5e-05	5.87e-05	1.12e-05	3.98e-05	8.1e-06
		0.3875	-4.74e-05	7.35e-05	4.38e-05	6.08e-05	1.13e-05	3.56e-05	1.29e-05
		0.388333	-4.36e-05	7.62e-05	4.07e-05	6.98e-05	7.1e-06	3.68e-05	8.7e-06
		0.389167	-3.94e-05	7.46e-05	3.76e-05	7.04e-05	3.5e-06	3.88e-05	7.3e-06
		0.39	-3.47e-05	6.48e-05	3.7e-05	7.09e-05	-7e-07	4.12e-05	1.8e-06
		0.390833	-2.91e-05	5.65e-05	3.45e-05	6.99e-05	-7.3e-06	3.78e-05	-3.1e-06
		0.391667	-2.38e-05	4.75e-05	2.89e-05	6.53e-05	-9.5e-06	4.17e-05	-7.1e-06
		0.3925	-1.66e-05	4.15e-05	2.86e-05	6.16e-05	-4.7e-06	3.94e-05	-5.9e-06
		0.393333	-1.69e-05	4.01e-05	3.26e-05	5.88e-05	9e-07	3.52e-05	-8.2e-06
		0.394167	-2.11e-05	4.53e-05	3.57e-05	5.76e-05	9.6e-06	3.41e-05	-6.1e-06
		0.395	-2.27e-05	5.01e-05	3.86e-05	5.76e-05	1.89e-05	3.66e-05	-4.1e-06
		0.395833	-2.59e-05	5.74e-05	4.69e-05	6.18e-05	2.09e-05	3.14e-05	-2.5e-06
		0.396667	-3.26e-05	5.89e-05	5.36e-05	5.99e-05	2.16e-05	3.14e-05	4.9e-06
		0.3975	-3.26e-05	5.65e-05	5.51e-05	6.26e-05	2.03e-05	3.5e-05	7.9e-06
		0.398333	-2.9e-05	5.34e-05	5.56e-05	6.59e-05	1.91e-05	3.99e-05	5.3e-06
		0.399167	-2.85e-05	4.86e-05	5.68e-05	6.82e-05	2e-05	3.93e-05	2.1e-06
		0.4	-2.69e-05	4.89e-05	5.61e-05	6.63e-05	2.76e-05	4.75e-05	-1e-06
		0.400833	-2.56e-05	5.61e-05	5.47e-05	6.8e-05	3.5e-05	5.5e-05	-1.07e-05
		0.401667	-2.34e-05	6.78e-05	5.66e-05	6.57e-05	4.09e-05	5.7e-05	-1.29e-05
		0.4025	-2.3e-05	8.05e-05	5.98e-05	6.16e-05	4.5e-05	5.77e-05	-1.42e-05
		0.403333	-2.03e-05	9.43e-05	6.38e-05	5.66e-05	4.48e-05	6.16e-05	-1.46e-05
		0.404167	-2.01e-05	0.000105	6.06e-05	6.04e-05	3.97e-05	6.16e-05	-1.71e-05
		0.405	-1.58e-05	0.000109	5.77e-05	5.85e-05	3.33e-05	6.09e-05	-1.83e-05
		0.405833	-1.55e-05	0.000113	5.5e-05	5.56e-05	2.63e-05	6.66e-05	-2.27e-05
		0.406667	-1.61e-05	0.000111	5.3e-05	5.68e-05	1.95e-05	7.06e-05	-2.54e-05
		0.4075	-1.74e-05	0.000108	5.06e-05	6.15e-05	1.77e-05	7.57e-05	-2.63e-05
		0.408333	-2.03e-05	0.000101	5.8e-05	5.73e-05	1.82e-05	8.09e-05	-2.22e-05
		0.409167	-2.5e-05	9.75e-05	6.33e-05	5.95e-05	2.05e-05	8.13e-05	-1.98e-05
		0.41	-2.79e-05	8.91e-05	6.62e-05	6.59e-05	2.58e-05	7.41e-05	-1.27e-05
		0.410833	-2.7e-05	8.19e-05	6.7e-05	6.55e-05	3.6e-05	6.25e-05	-9.4e-06
		0.411667	-2.61e-05	7.07e-05	6.62e-05	5.97e-05	4.14e-05	4.77e-05	-8.3e-06
		0.4125	-2.55e-05	6.37e-05	5.81e-05	5.87e-05	4.48e-05	3.45e-05	-9.4e-06
		0.413333	-2.06e-05	5.83e-05	5.11e-05	5.41e-05	4.69e-05	2.89e-05	-7.9e-06
		0.414167	-1.6e-05	5.24e-05	4.63e-05	4.61e-05	4.93e-05	3.04e-05	-7.9e-06
		0.415	-1.51e-05	4.99e-05	4.26e-05	4.2e-05	4.52e-05	3.61e-05	-6.2e-06
		0.415833	-1.07e-05	5.7e-05	4.39e-05	4.22e-05	4.14e-05	4.79e-05	2.9e-06
		0.416667	-5.8e-06	6.37e-05	4.63e-05	4.31e-05	4.09e-05	5.48e-05	6.3e-06
		0.4175	-5.2e-06	6.96e-05	5.11e-05	4.34e-05	4.03e-05	5.54e-05	9.5e-06
		0.418333	-4.7e-06	7.52e-05	5.48e-05	4.45e-05	3.41e-05	5.34e-05	5.7e-06
		0.419167	-4.2e-06	7.78e-05	6.35e-05	4.59e-05	3.26e-05	4.83e-05	2.6e-06
		0.42	-7.1e-06	7.42e-05	7.03e-05	4.5e-05	2.91e-05	4.26e-05	-1.11e-05
		0.420833	-8.5e-06	6.93e-05	7.59e-05	4.46e-05	2.39e-05	3.57e-05	-2.1e-05
		0.421667	-7.7e-06	6.4e-05	8.3e-05	4.75e-05	2.17e-05	3.22e-05	-3.09e-05
		0.4225	-1.07e-05	6.08e-05	8.65e-05	5.15e-05	2.11e-05	3.13e-05	-3.16e-05
		0.423333	-1.51e-05	6.11e-05	8.32e-05	5.52e-05	1.91e-05	3.9e-05	-3.11e-05
		0.424167	-1.55e-05	6.2e-05	7.88e-05	5.96e-05	2.12e-05	4.25e-05	-2.25e-05
		0.425	-2.06e-05	6.35e-05	7.66e-05	6.53e-05	2.43e-05	5.27e-05	-1.57e-05
		0.425833	-2.51e-05	6.84e-05	6.63e-05	6.5e-05	2.33e-05	6.16e-05	-1.07e-05
		0.426667	-2.57e-05	7.14e-05	5.99e-05	6.28e-05	2.52e-05	6.88e-05	-9.6e-06
		0.4275	-2.43e-05	7.31e-05	5.51e-05	6.14e-05	2.73e-05	6.72e-05	-1.17e-05
		0.428333	-2.2e-05	8.08e-05	4.86e-05	5.66e-05	2.82e-05	6.57e-05	-1.49e-05
		0.429167	-1.6e-05	8.54e-05	3.98e-05	5.04e-05	2.77e-05	6.22e-05	-1.47e-05
		0.43	-9.8e-06	8.31e-05	3.81e-05	4.65e-05	3.1e-05	5.94e-05	-8.3e-06
		0.430833	-6.7e-06	8.3e-05	3.74e-05	4.73e-05	3.21e-05	5.82e-05	-3.5e-06
		0.431667	-4.5e-06	8.12e-05	3.93e-05	4.57e-05	3.09e-05	5.98e-05	1.2e-06
		0.4325	-6.9e-06	7.29e-05	4.49e-05	4.7e-05	2.83e-05	6.22e-05	2.7e-06
		0.433333	-1.22e-05	6.75e-05	5.31e-05	4.93e-05	3.14e-05	6.38e-05	3.2e-06
		0.434167	-2.01e-05	6.98e-05	6.15e-05	5.23e-05	2.99e-05	6.6e-05	4e-07
		0.435	-2.66e-05	7.02e-05	6.62e-05	4.99e-05	2.75e-05	6.19e-05	-1e-06
		0.435833	-2.69e-05	7.33e-05	6.79e-05	4.95e-05	2.71e-05	5.82e-05	6.2e-06
		0.436667	-2.47e-05	7.67e-05	7.03e-05	4.52e-05	2.74e-05	5.38e-05	1.42e-05
		0.4375	-1.91e-05	8.07e-05	7.11e-05	4.09e-05	2.11e-05	4.51e-05	1.71e-05
		0.438333	-1.38e-05	8.16e-05	6.82e-05	3.54e-05	1.64e-05	3.63e-05	2.06e-05
		0.439167	-5e-06	8.36e-05	6.66e-05	3.34e-05	1.37e-05	3.45e-05	2.11e-05
		0.44	-4.9e-06	8.75e-05	6.5e-05	3.29e-05	1.41e-05	3.47e-05	1.38e-05
		0.440833	-5.5e-06	8.86e-05	5.94e-05	3.5e-05	1.48e-05	3.84e-05	6.4e-06
		0.441667	-9.3e-06	8.67e-05	5.61e-05	4e-05	1.69e-05	5.04e-05	4e-06
		0.4425	-8.9e-06	8.26e-05	5.33e-05	4.36e-05	2.32e-05	5.6e-05	-2.3e-06
		0.443333	-1.24e-05	7.55e-05	5.34e-05	4.83e-05	2.69e-05	6.22e-05	-6.3e-06
		0.444167	-1.46e-05	6.61e-05	5.5e-05	5.32e-05	2.57e-05	6.74e-05	-8.6e-06
		0.445	-1.64e-05	5.53e-05	5.81e-05	5.51e-05	2.58e-05	6.81e-05	-6.8e-06
		0.445833	-1.5e-05	5.14e-05	5.98e-05	4.64e-05	2.64e-05	6.38e-05	-8.6e-06
		0.446667	-1.86e-05	4.99e-05	6.02e-05	4.43e-05	2.38e-05	6.67e-05	-5.8e-06
		0.4475	-1.99e-05	5.06e-05	5.75e-05	4.23e-05	2.63e-05	6.76e-05	-6e-07
		0.448333	-2.06e-05	4.92e-05	5.33e-05	4.02e-05	3.12e-05	6.08e-05	3.1e-06
		0.449167	-2.36e-05	5.73e-05	4.73e-05	3.99e-05	3.44e-05	5.76e-05	-3.7e-06
		0.45	-2.51e-05	6.11e-05	4.3e-05	4.94e-05	4.06e-05	5.69e-05	-5e-06
		0.450833	-2.63e-05	6.4e-05	4.37e-05	5.52e-05	4.49e-05	5.26e-05	-7.8e-06
		0.451667	-2.86e-05	6.5e-05	4.78e-05	6e-05	4.39e-05	4.61e-05	-1.37e-05
		0.4525	-2.82e-05	7.18e-05	5.11e-05	6.48e-05	4.11e-05	4.73e-05	-1.55e-05
		0.453333	-2.58e-05	6.98e-05	5.54e-05	7.17e-05	3.63e-05	4.83e-05	-6.9e-06
		0.454167	-2.57e-05	6.59e-05	5.77e-05	7.72e-05	2.83e-05	4.85e-05	-2.2e-06
		0.455	-2.42e-05	6.26e-05	5.69e-05	7.99e-05	2.76e-05	4.81e-05	5.2e-06
		0.455833	-1.61e-05	6.23e-05	5.27e-05	7.85e-05	2.83e-05	5.18e-05	1.27e-05
		0.456667	-9.4e-06	5.84e-05	5.37e-05	7.48e-05	3.2e-05	5.4e-05	2.07e-05
		0.4575	-5.4e-06	5.78e-05	5.79e-05	6.73e-05	4.06e-05	5.4e-05	2.24e-05
		0.458333	-6e-07	6.11e-05	6.19e-05	5.8e-05	4.85e-05	5.3e-05	2.16e-05
		0.459167	3.2e-06	6.64e-05	6.74e-05	5.21e-05	5.05e-05	5.27e-05	1.78e-05
		0.46	-1.7e-06	6.71e-05	6.96e-05	5.46e-05	5.11e-05	4.99e-05	9.1e-06
		0.460833	-1.35e-05	6.82e-05	7.18e-05	5.75e-05	4.76e-05	5.02e-05	4e-07
		0.461667	-1.74e-05	6.28e-05	7.14e-05	6.33e-05	3.97e-05	5.07e-05	-4.8e-06
		0.4625	-2.56e-05	6.03e-05	6.92e-05	6.89e-05	3.24e-05	5.29e-05	-7.2e-06
		0.463333	-3.43e-05	5.59e-05	6.39e-05	7.2e-05	2.29e-05	5.5e-05	-5.2e-06
		0.464167	-3.85e-05	5.37e-05	6.52e-05	6.92e-05	1.63e-05	6.13e-05	2.8e-06
		0.465	-3.33e-05	5.29e-05	6.35e-05	6.56e-05	1.53e-05	6.57e-05	6e-06
		0.465833	-3.74e-05	6.09e-05	6.03e-05	6.07e-05	1.57e-05	7.01e-05	1.03e-05
		0.466667	-3.69e-05	6.59e-05	5.65e-05	5.49e-05	1.75e-05	7.57e-05	1.11e-05
		0.4675	-3.06e-05	7.13e-05	5.83e-05	4.99e-05	2.48e-05	8e-05	1.05e-05
		0.468333	-2.73e-05	8.36e-05	5.45e-05	4.59e-05	2.93e-05	7.96e-05	5.9e-06
		0.469167	-2.87e-05	9.36e-05	5.24e-05	4.08e-05	3.4e-05	7.81e-05	-1e-07
		0.47	-2.9e-05	9.71e-05	4.94e-05	3.85e-05	3.94e-05	7.46e-05	-6.9e-06
		0.470833	-3.01e-05	9.99e-05	4.89e-05	3.87e-05	4.34e-05	6.85e-05	-8.3e-06
		0.471667	-3.97e-05	9.92e-05	4.64e-05	3.95e-05	4.44e-05	6.31e-05	-1.27e-05
		0.4725	-4.47e-05	8.98e-05	4.72e-05	4.32e-05	4.36e-05	5.77e-05	-1.39e-05
		0.473333	-4.6e-05	8.29e-05	4.7e-05	4.91e-05	3.62e-05	5.42e-05	-6.5e-06
		0.474167	-4.21e-05	7.91e-05	5.16e-05	5.97e-05	3.12e-05	5.21e-05	-3.3e-06
		0.475	-3.51e-05	7.75e-05	5.61e-05	7e-05	2.28e-05	4.65e-05	-9e-07
		0.475833	-2.2e-05	7.75e-05	5.65e-05	8.01e-05	1.94e-05	3.98e-05	4e-07
		0.476667	-1.25e-05	7.66e-05	5.47e-05	8.86e-05	1.79e-05	3.19e-05	-1e-07
		0.4775	-1.01e-05	7.89e-05	4.75e-05	9.32e-05	2e-05	2.75e-05	-8.9e-06
		0.478333	-9.1e-06	7.86e-05	3.82e-05	8.73e-05	2.33e-05	2.13e-05	-1.16e-05
		0.479167	-1.26e-05	7.58e-05	2.58e-05	7.85e-05	3.15e-05	2.31e-05	-1.68e-05
		0.48	-1.61e-05	7.4e-05	1.7e-05	7.2e-05	3.21e-05	2.49e-05	-1.87e-05
		0.480833	-1.9e-05	7.68e-05	1.25e-05	6.47e-05	3.79e-05	3.11e-05	-1.62e-05
		0.481667	-1.87e-05	7.28e-05	1.3e-05	5.92e-05	4.74e-05	3.39e-05	-7.2e-06
		0.4825	-1.9e-05	7.05e-05	1.49e-05	5.71e-05	5.06e-05	4.22e-05	-3.4e-06
		0.483333	-1.94e-05	6.7e-05	2.13e-05	5.87e-05	5.04e-05	5.02e-05	-5e-07
		0.484167	-2.07e-05	6.57e-05	2.86e-05	6.11e-05	5.77e-05	6.25e-05	2.5e-06
		0.485	-2.22e-05	6.45e-05	3.45e-05	6.32e-05	5.89e-05	7.37e-05	5e-07
		0.485833	-2.09e-05	6.33e-05	4.33e-05	6.61e-05	5.41e-05	8.19e-05	-6.8e-06
		0.486667	-1.82e-05	6.33e-05	4.87e-05	7.32e-05	5.61e-05	8.5e-05	-1.28e-05
		0.4875	-1.3e-05	6.79e-05	5.26e-05	7.52e-05	6.06e-05	8.51e-05	-1.41e-05
		0.488333	-4.8e-06	6.96e-05	5.57e-05	6.78e-05	5.73e-05	8.03e-05	-1.51e-05
		0.489167	3.8e-06	6.83e-05	5.94e-05	6.4e-05	5.62e-05	7.22e-05	-1.27e-05
		0.49	5.9e-06	7.26e-05	5.75e-05	5.76e-05	5.62e-05	6.54e-05	-9.4e-06
		0.490833	6.9e-06	7.7e-05	5.81e-05	4.44e-05	4.89e-05	6.4e-05	-2.5e-06
		0.491667	5.3e-06	7.53e-05	5.79e-05	3.44e-05	3.85e-05	5.64e-05	2e-07
		0.4925	-4.7e-06	7.58e-05	5.78e-05	3.37e-05	3.28e-05	4.8e-05	-2.6e-06
		0.493333	-1.53e-05	7.94e-05	5.33e-05	3.1e-05	2.2e-05	4.37e-05	-4.2e-06
		0.494167	-2.09e-05	7.98e-05	5.26e-05	3.21e-05	1.18e-05	4.11e-05	-5.3e-06
		0.495	-2.51e-05	7.9e-05	5.33e-05	4.18e-05	7.4e-06	3.81e-05	-9.8e-06
		0.495833	-3.25e-05	8.42e-05	5.17e-05	5.05e-05	5.5e-06	4.13e-05	-1.49e-05
		0.496667	-3.37e-05	8.63e-05	5.16e-05	5.84e-05	4.7e-06	4.51e-05	-1.13e-05
		0.4975	-3.38e-05	8.73e-05	5.61e-05	6.44e-05	8.7e-06	4.79e-05	-1.11e-05
		0.498333	-3.42e-05	8.75e-05	5.86e-05	6.84e-05	1.78e-05	5.26e-05	-1.34e-05
		0.499167	-3.63e-05	8.91e-05	6.08e-05	6.38e-05	2.5e-05	5.34e-05	-9.9e-06
		0.5	-3.35e-05	8.51e-05	6.29e-05	6.11e-05	3.42e-05	5.78e-05	-4.3e-06
		0.500833	-3.13e-05	7.93e-05	6.14e-05	5.62e-05	3.9e-05	6.2e-05	-5.1e-06
		0.501667	-2.86e-05	7.78e-05	5.58e-05	5.31e-05	4.66e-05	6.61e-05	-1.5e-06
		0.5025	-2.53e-05	7.61e-05	4.9e-05	5.04e-05	4.62e-05	6.57e-05	3.9e-06
		0.503333	-2.09e-05	7.5e-05	4.33e-05	5.86e-05	4.3e-05	6.82e-05	6.9e-06
		0.504167	-2.09e-05	7.34e-05	4.2e-05	6.37e-05	3.56e-05	6.62e-05	7.4e-06
		0.505	-1.85e-05	7.57e-05	4.47e-05	7.18e-05	2.96e-05	6.64e-05	1.07e-05
		0.505833	-1.46e-05	7.33e-05	5.12e-05	7.97e-05	1.63e-05	6.88e-05	1.26e-05
		0.506667	-1.45e-05	7.1e-05	5.73e-05	8.71e-05	8.5e-06	7.09e-05	1.42e-05
		0.5075	-1.89e-05	6.67e-05	6.23e-05	8.61e-05	4.9e-06	7.52e-05	1.47e-05
		0.508333	-1.93e-05	6.58e-05	6.05e-05	8.57e-05	7.9e-06	7.62e-05	1.77e-05
		0.509167	-2.14e-05	6.06e-05	5.71e-05	8.7e-05	1.43e-05	7.45e-05	1.39e-05
		0.51	-2.94e-05	6.23e-05	5.21e-05	8.49e-05	2.53e-05	7.01e-05	9.5e-06
		0.510833	-3.31e-05	6.26e-05	4.83e-05	8.22e-05	3.63e-05	6.85e-05	1e-07
		0.511667	-3.19e-05	6.73e-05	4.89e-05	8.2e-05	3.95e-05	6.2e-05	-1.07e-05
		0.5125	-3.16e-05	7.13e-05	5.27e-05	8.08e-05	3.84e-05	6.09e-05	-2.22e-05
		0.513333	-3.05e-05	7.73e-05	6.01e-05	7.52e-05	3.2e-05	5.66e-05	-2.32e-05
		0.514167	-2.88e-05	7.61e-05	6.89e-05	7.32e-05	2.58e-05	5.3e-05	-2.39e-05
		0.515	-2.7e-05	7.5e-05	7.89e-05	7.49e-05	1.84e-05	4.61e-05	-2.32e-05
		0.515833	-2.93e-05	7.01e-05	8.21e-05	7.62e-05	2.17e-05	4.29e-05	-1.65e-05
		0.516667	-3.18e-05	6.54e-05	8.57e-05	7.63e-05	2.68e-05	4.1e-05	-8.2e-06
		0.5175	-3.5e-05	6.15e-05	8.36e-05	7.91e-05	3.58e-05	4.26e-05	-1.2e-05
		0.518333	-3.41e-05	6.18e-05	8.29e-05	7.93e-05	4.3e-05	4.3e-05	-1.29e-05
		0.519167	-3.09e-05	6.11e-05	7.65e-05	7.67e-05	4.82e-05	4.49e-05	-6.9e-06
		0.52	-2.31e-05	6.35e-05	7.28e-05	7.41e-05	4.44e-05	4.64e-05	-6.7e-06
		0.520833	-1.84e-05	6.82e-05	6.42e-05	7.12e-05	4.14e-05	4.3e-05	-8.3e-06
		0.521667	-1.4e-05	6.7e-05	6.3e-05	6.88e-05	3.38e-05	4.01e-05	1e-06
		0.5225	-1.24e-05	6.97e-05	5.42e-05	6.54e-05	2.75e-05	4.14e-05	7.9e-06
		0.523333	-1.67e-05	7.3e-05	5.39e-05	5.94e-05	2.25e-05	4.42e-05	1.06e-05
		0.524167	-2.78e-05	7.66e-05	5.62e-05	5.69e-05	1.99e-05	4.65e-05	1.48e-05
		0.525	-3.32e-05	7.43e-05	6.62e-05	5.66e-05	1.28e-05	5.06e-05	2.05e-05
		0.525833	-3.98e-05	7.73e-05	7.49e-05	5.54e-05	1.28e-05	5.78e-05	1.69e-05
		0.526667	-4.42e-05	7.64e-05	8.65e-05	5.78e-05	1.28e-05	6e-05	1.45e-05
		0.5275	-4.02e-05	7.44e-05	9.3e-05	6.41e-05	1.47e-05	5.9e-05	1.13e-05
		0.528333	-2.88e-05	6.79e-05	9.46e-05	6.53e-05	2.17e-05	5.74e-05	7.8e-06
		0.529167	-2.1e-05	7.13e-05	8.97e-05	6.48e-05	3.32e-05	5.77e-05	2.3e-06
		0.53	-1.22e-05	7.47e-05	8.05e-05	6.57e-05	3.92e-05	5.73e-05	-6e-07
		0.530833	-7.8e-06	7.45e-05	7.38e-05	6.4e-05	4.92e-05	6.06e-05	-5e-06
		0.531667	-1.1e-05	7.71e-05	6.62e-05	5.85e-05	5.25e-05	6.33e-05	-6.5e-06
		0.5325	-2e-05	8.79e-05	6.09e-05	5.9e-05	5.23e-05	6.77e-05	-8.7e-06
		0.533333	-2.85e-05	9.18e-05	5.47e-05	5.84e-05	4.75e-05	6.88e-05	-5.5e-06
		0.534167	-3.16e-05	9.22e-05	5.18e-05	5.79e-05	4.29e-05	6.93e-05	-9e-07
		0.535	-3.42e-05	9.66e-05	4.71e-05	5.97e-05	3.4e-05	6.8e-05	5.7e-06
		0.535833	-3.24e-05	9.66e-05	4.53e-05	6.32e-05	3.48e-05	7.06e-05	1.35e-05
		0.536667	-2.81e-05	9.05e-05	4.21e-05	6.59e-05	3.48e-05	7.49e-05	2.19e-05
		0.5375	-2.09e-05	8.49e-05	4.64e-05	7.5e-05	3.8e-05	8.07e-05	2.61e-05
		0.538333	-1.79e-05	7.78e-05	4.9e-05	8.33e-05	4.7e-05	8.53e-05	3.51e-05
		0.539167	-1.18e-05	7.01e-05	5.41e-05	8.76e-05	5.38e-05	9.1e-05	4.43e-05
		0.54	-4.1e-06	6.79e-05	5.82e-05	9.42e-05	5.09e-05	9.59e-05	5.62e-05
		0.540833	8.7e-06	6.71e-05	6.29e-05	0.0001	5.17e-05	0.0001	6.87e-05
		0.541667	1.31e-05	6.61e-05	6.23e-05	9.93e-05	5.17e-05	0.000107	8.83e-05
		0.5425	1.62e-05	6.89e-05	6.51e-05	0.0001	4.43e-05	0.000114	0.000103
		0.543333	2.1e-05	7.62e-05	6.74e-05	0.000103	4.26e-05	0.000124	0.000117
		0.544167	2.35e-05	8.05e-05	7.29e-05	0.000105	4.97e-05	0.000132	0.000131
		0.545	2.15e-05	8.53e-05	8.02e-05	0.000107	5.1e-05	0.000136	0.000148
		0.545833	3.05e-05	9.27e-05	8.71e-05	0.00011	5.28e-05	0.000139	0.00016
		0.546667	4.06e-05	9.95e-05	9.29e-05	0.000106	6.04e-05	0.000142	0.000183
		0.5475	4.89e-05	0.000101	9.95e-05	0.000107	6.68e-05	0.000143	0.000212
		0.548333	5.68e-05	0.000104	0.000101	0.000106	7e-05	0.000147	0.000238
		0.549167	6.53e-05	0.000109	0.000101	0.000106	7.98e-05	0.000151	0.000269
		0.55	6.93e-05	0.000114	0.000102	0.000108	9.03e-05	0.000155	0.000309
		0.550833	7.72e-05	0.000117	0.000104	0.000114	9.8e-05	0.000158	0.000347
		0.551667	8.4e-05	0.000125	0.000101	0.000117	0.000105	0.00016	0.000386
		0.5525	9.38e-05	0.000131	0.000107	0.000121	0.000113	0.000165	0.000429
		0.553333	0.000105	0.000134	0.000113	0.000128	0.00012	0.000173	0.000475
		0.554167	0.000118	0.000137	0.000119	0.000133	0.000127	0.000181	0.000511
		0.555	0.000129	0.000141	0.000127	0.000139	0.000136	0.000189	0.000544
		0.555833	0.00014	0.000141	0.000134	0.000144	0.000147	0.0002	0.000575
		0.556667	0.000148	0.000141	0.000137	0.000145	0.000158	0.000207	0.000607
		0.5575	0.000161	0.000142	0.000137	0.000147	0.000168	0.000212	0.000636
		0.558333	0.000174	0.000144	0.000139	0.000153	0.000179	0.000222	0.00067
		0.559167	0.00019	0.000146	0.000141	0.000163	0.000187	0.000235	0.000709
		0.56	0.000204	0.000154	0.000148	0.000177	0.000195	0.00025	0.000753
		0.560833	0.000222	0.000166	0.000156	0.000195	0.000202	0.000268	0.0008
		0.561667	0.000238	0.000178	0.000166	0.000214	0.000211	0.00029	0.000849
		0.5625	0.000253	0.00019	0.000176	0.000226	0.000221	0.000305	0.000898
		0.563333	0.000266	0.000202	0.000187	0.000232	0.000232	0.000324	0.00094
		0.564167	0.000286	0.000214	0.000192	0.000239	0.000244	0.00034	0.000978
		0.565	0.000304	0.000219	0.000199	0.000241	0.000256	0.000357	0.001012
		0.565833	0.000319	0.000225	0.000207	0.000243	0.000267	0.000368	0.001046
		0.566667	0.000338	0.000234	0.000215	0.000254	0.000281	0.000385	0.001083
		0.5675	0.000359	0.000243	0.00022	0.00027	0.000294	0.000399	0.001127
		0.568333	0.000374	0.000247	0.000231	0.000284	0.000312	0.000413	0.001171
		0.569167	0.000392	0.000259	0.000245	0.000303	0.000331	0.000427	0.001213
		0.57	0.000412	0.00027	0.000257	0.00032	0.00035	0.000445	0.001254
		0.570833	0.000431	0.000276	0.000267	0.000334	0.00036	0.00046	0.00129
		0.571667	0.000449	0.000282	0.000279	0.000345	0.000377	0.000471	0.001326
		0.5725	0.00047	0.00029	0.000289	0.000356	0.000392	0.000477	0.001365
		0.573333	0.000487	0.000295	0.000294	0.000366	0.000402	0.000481	0.001406
		0.574167	0.000501	0.000297	0.000305	0.000378	0.000412	0.000481	0.001452
		0.575	0.000519	0.0003	0.000314	0.000388	0.000428	0.000481	0.001502
		0.575833	0.000531	0.000302	0.000322	0.000398	0.000431	0.000486	0.001556
		0.576667	0.000539	0.000302	0.000327	0.000401	0.00043	0.000496	0.001616
		0.5775	0.000545	0.000299	0.000329	0.000404	0.000431	0.000505	0.001687
		0.578333	0.000551	0.000302	0.000322	0.000404	0.000432	0.000513	0.001773
		0.579167	0.000553	0.000306	0.000316	0.000398	0.000427	0.000521	0.001876
		0.58	0.000554	0.000311	0.00031	0.000391	0.000426	0.000523	0.001998
		0.580833	0.000555	0.000315	0.000304	0.000388	0.000431	0.000526	0.00214
		0.581667	0.000561	0.000324	0.000302	0.000382	0.000432	0.00053	0.002311
		0.5825	0.000566	0.000329	0.000305	0.000377	0.000435	0.000544	0.002508
		0.583333	0.000571	0.000335	0.00031	0.000383	0.000444	0.000565	0.002738
		0.584167	0.000584	0.00034	0.00031	0.00039	0.000452	0.000601	0.003007
		0.585	0.000603	0.000349	0.000316	0.000395	0.000462	0.000645	0.003319
		0.585833	0.000626	0.000358	0.000321	0.000408	0.000479	0.000703	0.00367
		0.586667	0.00066	0.000369	0.000328	0.000423	0.000501	0.000769	0.004065
		0.5875	0.000706	0.000381	0.000338	0.000433	0.000522	0.000844	0.004503
		0.588333	0.000759	0.000396	0.000357	0.000447	0.000553	0.000921	0.004973
		0.589167	0.000821	0.000415	0.000373	0.000469	0.000584	0.001005	0.005474
		0.59	0.000891	0.000436	0.000392	0.000485	0.000619	0.00109	0.005998
		0.590833	0.000969	0.000458	0.000409	0.000509	0.000651	0.001181	0.006532
		0.591667	0.001051	0.000485	0.000425	0.000535	0.00069	0.001277	0.007067
		0.5925	0.001138	0.000513	0.000442	0.000563	0.000729	0.001381	0.007599
		0.593333	0.001222	0.000542	0.000464	0.000591	0.000771	0.00149	0.008113
		0.594167	0.001307	0.000568	0.000486	0.000624	0.000815	0.001607	0.008608
		0.595	0.001385	0.000595	0.000511	0.000653	0.000865	0.001727	0.009075
		0.595833	0.001455	0.000626	0.000541	0.000686	0.000913	0.001859	0.009519
		0.596667	0.001519	0.000661	0.000567	0.000716	0.000965	0.002003	0.009935
		0.5975	0.001584	0.000694	0.000591	0.000747	0.001025	0.002167	0.010339
		0.598333	0.001642	0.000731	0.000619	0.000782	0.001095	0.002351	0.010732
		0.599167	0.001695	0.000772	0.000649	0.000823	0.001177	0.002558	0.011138
		0.6	0.001748	0.000812	0.000681	0.000867	0.001279	0.002787	0.011569
		0.600833	0.001799	0.000848	0.000718	0.00092	0.001394	0.003037	0.012076
		0.601667	0.001843	0.00089	0.000763	0.00098	0.001522	0.003314	0.012709
		0.6025	0.001887	0.000933	0.00081	0.001044	0.001673	0.003619	0.013561
		0.603333	0.001935	0.000975	0.00086	0.001113	0.001847	0.00396	0.014747
		0.604167	0.001981	0.001012	0.000912	0.001187	0.002043	0.004339	0.01639
		0.605	0.002029	0.001047	0.000961	0.00126	0.002263	0.004755	0.018564
		0.605833	0.002083	0.001074	0.001002	0.001335	0.002509	0.005203	0.021272
		0.606667	0.002133	0.001096	0.001042	0.001409	0.002761	0.005666	0.024403
		0.6075	0.002172	0.001112	0.001075	0.001477	0.003009	0.006124	0.027728
		0.608333	0.002211	0.001128	0.001103	0.00154	0.003241	0.006556	0.030942
		0.609167	0.002235	0.00114	0.001126	0.001598	0.003443	0.00695	0.03373
		0.61	0.002242	0.001144	0.00115	0.001643	0.003605	0.007286	0.035839
		0.610833	0.002238	0.001145	0.001163	0.001678	0.003719	0.007561	0.037117
		0.611667	0.002227	0.001138	0.001169	0.001699	0.003781	0.007782	0.037535
		0.6125	0.002191	0.001123	0.001168	0.001706	0.0038	0.00796	0.037185
		0.613333	0.002151	0.001102	0.00116	0.001702	0.003783	0.008094	0.036233
		0.614167	0.002109	0.00108	0.001143	0.001688	0.00373	0.008208	0.034874
		0.615	0.002057	0.00105	0.001132	0.001667	0.003662	0.008321	0.033306
		0.615833	0.001995	0.00102	0.001117	0.001643	0.003587	0.008447	0.031716
		0.616667	0.001939	0.000986	0.001104	0.00162	0.003512	0.008606	0.030241
		0.6175	0.001873	0.000953	0.001092	0.001593	0.003444	0.008839	0.028994
		0.618333	0.001803	0.000917	0.001078	0.001578	0.003403	0.00917	0.028051
		0.619167	0.001736	0.000881	0.001058	0.001567	0.003387	0.009624	0.027482
		0.62	0.001673	0.00085	0.001046	0.001572	0.003411	0.010255	0.027348
		0.620833	0.001617	0.000826	0.001036	0.001593	0.003482	0.011119	0.02774
		0.621667	0.001577	0.000813	0.001036	0.001643	0.003606	0.012266	0.028767
		0.6225	0.001551	0.000812	0.001047	0.001719	0.003802	0.013766	0.030615
		0.623333	0.001537	0.000826	0.001074	0.001841	0.004084	0.015715	0.033529
		0.624167	0.001538	0.000856	0.001116	0.002015	0.004474	0.018181	0.037845
		0.625	0.00155	0.000903	0.001185	0.002248	0.004997	0.021222	0.04397
		0.625833	0.001575	0.000969	0.001274	0.002554	0.005683	0.024904	0.052394
		0.626667	0.001619	0.001053	0.001398	0.002942	0.006541	0.029234	0.063595
		0.6275	0.001687	0.001158	0.001559	0.003413	0.007581	0.034167	0.077971
		0.628333	0.001779	0.00128	0.001753	0.003962	0.008806	0.039612	0.095732
		0.629167	0.001898	0.001422	0.001984	0.004595	0.010191	0.045417	0.116799
		0.63	0.002037	0.00158	0.002257	0.005287	0.011703	0.051351	0.140726
		0.630833	0.002196	0.001747	0.002558	0.006021	0.01328	0.057172	0.166697
		0.631667	0.00237	0.001924	0.00288	0.006766	0.014869	0.062618	0.193586
		0.6325	0.002551	0.0021	0.003218	0.007494	0.016388	0.067441	0.220106
		0.633333	0.002729	0.002274	0.003547	0.008166	0.017763	0.07144	0.244976
		0.634167	0.002902	0.002434	0.003852	0.008757	0.018927	0.074485	0.267048
		0.635	0.00306	0.00258	0.004126	0.00925	0.019853	0.076508	0.285473
		0.635833	0.003196	0.002704	0.004356	0.009626	0.020506	0.077523	0.299763
		0.636667	0.003308	0.002802	0.004538	0.009884	0.020894	0.077601	0.309755
		0.6375	0.003398	0.002867	0.004672	0.010028	0.02104	0.076854	0.315565
		0.638333	0.003463	0.002911	0.004763	0.010067	0.020972	0.075422	0.317567
		0.639167	0.003506	0.002929	0.004804	0.010015	0.020723	0.073452	0.316241
		0.64	0.003528	0.002923	0.004805	0.009888	0.020333	0.071087	0.312123
		0.640833	0.003533	0.0029	0.004771	0.009704	0.019836	0.068452	0.305766
		0.641667	0.003523	0.00287	0.004705	0.00948	0.019262	0.065668	0.297693
		0.6425	0.00351	0.002825	0.00461	0.009228	0.018644	0.062824	0.288343
		0.643333	0.003487	0.002775	0.004507	0.008956	0.018003	0.059996	0.27811
		0.644167	0.003468	0.002719	0.004399	0.00868	0.017354	0.057234	0.26732
		0.645	0.00345	0.002668	0.004284	0.008399	0.016714	0.054585	0.256232
		0.645833	0.003434	0.002611	0.004174	0.008123	0.016094	0.052069	0.245053
		0.646667	0.00342	0.002561	0.004075	0.007856	0.015495	0.049708	0.233973
		0.6475	0.003411	0.002512	0.003978	0.0076	0.014925	0.047508	0.22311
		0.648333	0.003403	0.002468	0.003885	0.007355	0.014385	0.04548	0.212572
		0.649167	0.003398	0.002421	0.003801	0.007123	0.013874	0.043614	0.202444
		0.65	0.0034	0.002382	0.00372	0.006902	0.013391	0.041903	0.192783
		0.650833	0.003401	0.002346	0.003638	0.00669	0.012941	0.040334	0.183609
		0.651667	0.003404	0.002315	0.003561	0.006494	0.012517	0.038894	0.174962
		0.6525	0.003403	0.002279	0.003481	0.00631	0.012118	0.037566	0.166847
		0.653333	0.0034	0.002249	0.003407	0.006142	0.011747	0.036343	0.15925
		0.654167	0.003388	0.002213	0.003329	0.005983	0.0114	0.035211	0.152161
		0.655	0.003374	0.002169	0.003257	0.005836	0.011069	0.034164	0.145556
		0.655833	0.003356	0.002123	0.003183	0.005692	0.01076	0.033189	0.139401
		0.656667	0.003342	0.002081	0.003115	0.005549	0.010466	0.032274	0.133666
		0.6575	0.003332	0.002039	0.00304	0.005406	0.010182	0.03141	0.128325
		0.658333	0.003323	0.001996	0.002974	0.005271	0.009912	0.030592	0.123329
		0.659167	0.003314	0.001961	0.002908	0.005133	0.009648	0.029808	0.11866
		0.66	0.003298	0.001924	0.002849	0.005002	0.00939	0.029056	0.114286
		0.660833	0.003269	0.001886	0.002789	0.004876	0.009143	0.028335	0.110187
		0.661667	0.003221	0.001849	0.002732	0.004754	0.008902	0.027644	0.106342
		0.6625	0.003158	0.001813	0.002671	0.004631	0.008666	0.026979	0.102775
		0.663333	0.003078	0.001778	0.00261	0.00452	0.008444	0.026342	0.099548
		0.664167	0.002993	0.001747	0.002549	0.004413	0.008231	0.025737	0.096755
		0.665	0.00291	0.001722	0.002498	0.004316	0.008032	0.025181	0.094528
		0.665833	0.002839	0.00171	0.002462	0.004231	0.007857	0.024694	0.093023
		0.666667	0.002787	0.00172	0.002454	0.004175	0.007719	0.024296	0.092343
		0.6675	0.002766	0.001757	0.002479	0.004147	0.007624	0.024029	0.092515
		0.668333	0.002777	0.001823	0.002538	0.004162	0.007589	0.023913	0.093485
		0.669167	0.002818	0.001918	0.002628	0.004218	0.007617	0.023948	0.095136
		0.67	0.002884	0.002035	0.002744	0.004322	0.007705	0.02412	0.0973
		0.670833	0.002973	0.002168	0.00287	0.004452	0.007848	0.024409	0.099834
		0.671667	0.003075	0.002309	0.003002	0.004599	0.008027	0.024761	0.102604
		0.6725	0.00318	0.002454	0.003135	0.004747	0.008218	0.025137	0.105519
		0.673333	0.003292	0.002594	0.003255	0.004895	0.008412	0.025499	0.108492
		0.674167	0.003402	0.002727	0.003369	0.005025	0.008594	0.025825	0.111429
		0.675	0.003505	0.002845	0.003476	0.005143	0.008751	0.026096	0.114205
		0.675833	0.003602	0.002948	0.00357	0.005243	0.008879	0.026311	0.1167
		0.676667	0.00369	0.003029	0.003649	0.005328	0.008989	0.026476	0.118803
		0.6775	0.003764	0.003095	0.003721	0.005394	0.009075	0.026591	0.120433
		0.678333	0.003829	0.003151	0.003784	0.005445	0.009136	0.026666	0.121556
		0.679167	0.003886	0.003195	0.003837	0.005487	0.009185	0.026707	0.122191
		0.68	0.003932	0.003233	0.003887	0.005524	0.009229	0.026719	0.122392
		0.680833	0.003975	0.003275	0.003934	0.00556	0.009264	0.026705	0.12221
		0.681667	0.004022	0.00331	0.003977	0.005597	0.009295	0.026683	0.121726
		0.6825	0.00407	0.003338	0.004019	0.005638	0.009334	0.026656	0.121017
		0.683333	0.004119	0.003368	0.004057	0.005675	0.009379	0.026639	0.120158
		0.684167	0.004175	0.003388	0.004093	0.005713	0.009425	0.026634	0.119224
		0.685	0.004237	0.003401	0.00413	0.00575	0.009476	0.026651	0.118326
		0.685833	0.004297	0.003411	0.004167	0.005784	0.009534	0.026681	0.117533
		0.686667	0.004365	0.003422	0.004198	0.005812	0.009587	0.026723	0.116935
		0.6875	0.004442	0.003427	0.004231	0.005835	0.009633	0.026762	0.116583
		0.688333	0.004529	0.00344	0.004257	0.005847	0.009667	0.026787	0.11648
		0.689167	0.004626	0.003456	0.004277	0.005843	0.00969	0.026783	0.116585
		0.69	0.004743	0.003471	0.00428	0.005827	0.009692	0.026742	0.11681
		0.690833	0.004868	0.003483	0.004276	0.005802	0.009676	0.026651	0.117021
		0.691667	0.004998	0.003494	0.004262	0.005767	0.009641	0.026506	0.117087
		0.6925	0.005132	0.003501	0.004247	0.005726	0.009596	0.026317	0.116899
		0.693333	0.005262	0.003505	0.004225	0.00568	0.009528	0.026095	0.116382
		0.694167	0.005376	0.003511	0.004214	0.005627	0.009448	0.025837	0.115515
		0.695	0.005474	0.003521	0.004204	0.005574	0.009364	0.02557	0.114324
		0.695833	0.005568	0.003535	0.004196	0.005525	0.00927	0.025306	0.112866
		0.696667	0.005645	0.003553	0.004183	0.005477	0.009172	0.025042	0.111215
		0.6975	0.005711	0.00357	0.004167	0.005436	0.009077	0.024783	0.109442
		0.698333	0.005765	0.003582	0.004146	0.005402	0.008982	0.024543	0.107614
		0.699167	0.005806	0.003586	0.00412	0.005365	0.008884	0.024315	0.105777
		0.7	0.005823	0.00358	0.004084	0.005324	0.008792	0.024096	0.103966
		0.700833	0.005821	0.003563	0.004047	0.005281	0.008704	0.023884	0.102206
		0.701667	0.005795	0.003534	0.004005	0.00523	0.008618	0.023685	0.100506
		0.7025	0.005751	0.003499	0.003952	0.00517	0.008534	0.023491	0.098874
		0.703333	0.005686	0.003454	0.003894	0.005109	0.008457	0.023298	0.097311
		0.704167	0.005607	0.003401	0.003835	0.005042	0.00838	0.023111	0.095817
		0.705	0.005516	0.003343	0.003772	0.004978	0.008304	0.022931	0.094375
		0.705833	0.005423	0.003282	0.003709	0.004916	0.00823	0.022748	0.092988
		0.706667	0.00533	0.003221	0.00366	0.00486	0.008162	0.022569	0.091644
		0.7075	0.005243	0.003168	0.003623	0.004809	0.008096	0.022397	0.09035
		0.708333	0.005167	0.003128	0.003601	0.004764	0.008042	0.02223	0.0891
		0.709167	0.005113	0.003112	0.003601	0.004729	0.007999	0.022075	0.087905
		0.71	0.005086	0.003132	0.003641	0.004709	0.007976	0.021937	0.086764
		0.710833	0.005105	0.003208	0.003741	0.004713	0.007981	0.021835	0.085703
		0.711667	0.005202	0.003377	0.003943	0.004767	0.008039	0.021795	0.084753
		0.7125	0.005419	0.003678	0.004302	0.004902	0.008175	0.021866	0.083972
		0.713333	0.005805	0.004168	0.004883	0.005165	0.008443	0.022101	0.083456
		0.714167	0.006422	0.004896	0.005737	0.005613	0.008894	0.022573	0.083328
		0.715	0.007319	0.005902	0.00691	0.00631	0.009594	0.023353	0.083755
		0.715833	0.008532	0.007208	0.008428	0.007301	0.010588	0.024506	0.084975
		0.716667	0.01008	0.008836	0.010305	0.008624	0.011923	0.0261	0.087377
		0.7175	0.012009	0.010838	0.012593	0.010292	0.013626	0.028224	0.091608
		0.718333	0.014512	0.01338	0.015395	0.012325	0.015746	0.031013	0.098671
		0.719167	0.018033	0.016695	0.018831	0.014815	0.018389	0.034683	0.109876
		0.72	0.023013	0.020919	0.02303	0.018048	0.021793	0.039518	0.12658
		0.720833	0.02977	0.026071	0.028118	0.022415	0.026254	0.04576	0.149686
		0.721667	0.038487	0.031987	0.034029	0.02824	0.03201	0.053548	0.179073
		0.7225	0.048919	0.038242	0.040508	0.035654	0.039097	0.062732	0.213125
		0.723333	0.060244	0.044276	0.04722	0.044441	0.047298	0.072848	0.248869
		0.724167	0.07156	0.049721	0.053811	0.053861	0.056077	0.083172	0.282595
		0.725	0.082098	0.054359	0.059886	0.062858	0.064698	0.092877	0.310764
		0.725833	0.091134	0.058128	0.065216	0.07046	0.072458	0.101147	0.330863
		0.726667	0.098192	0.061064	0.069688	0.075934	0.078856	0.107408	0.342062
		0.7275	0.103082	0.063202	0.073165	0.078933	0.083605	0.111323	0.344914
		0.728333	0.10572	0.06445	0.075416	0.079516	0.086561	0.112761	0.34071
		0.729167	0.106041	0.06463	0.076184	0.078012	0.087709	0.111758	0.330839
		0.73	0.104095	0.063575	0.075199	0.074798	0.087069	0.108463	0.316396
		0.730833	0.100032	0.061221	0.072304	0.070216	0.084668	0.103098	0.29798
		0.731667	0.094136	0.057646	0.067576	0.064581	0.080585	0.095996	0.276059
		0.7325	0.086763	0.053035	0.061343	0.058211	0.075045	0.087592	0.251306
		0.733333	0.07834	0.047692	0.054123	0.051432	0.068372	0.078384	0.224754
		0.734167	0.069336	0.04197	0.046534	0.044571	0.060975	0.06893	0.197704
		0.735	0.060218	0.036212	0.039128	0.037972	0.053308	0.059741	0.17155
		0.735833	0.051402	0.030723	0.032329	0.031892	0.045802	0.051236	0.147493
		0.736667	0.043242	0.025737	0.026401	0.026513	0.038796	0.0437	0.126359
		0.7375	0.035991	0.021403	0.021454	0.021931	0.032542	0.037289	0.108542
		0.738333	0.029774	0.017774	0.01746	0.018164	0.027182	0.03202	0.09407
		0.739167	0.024626	0.014833	0.014343	0.015146	0.022745	0.027821	0.082693
		0.74	0.020489	0.012512	0.011975	0.01279	0.019179	0.024564	0.074002
		0.740833	0.017257	0.010733	0.010218	0.010981	0.016393	0.022096	0.067541
		0.741667	0.014792	0.009394	0.008947	0.009612	0.014269	0.020264	0.062877
		0.7425	0.012968	0.00841	0.008062	0.008586	0.012676	0.018933	0.059606
		0.743333	0.011638	0.007705	0.007448	0.007828	0.0115	0.017989	0.057399
		0.744167	0.010696	0.007223	0.007034	0.007275	0.010648	0.017334	0.055978
		0.745	0.010049	0.006905	0.006767	0.00688	0.010041	0.016905	0.055132
		0.745833	0.009632	0.006719	0.006603	0.006613	0.009611	0.016647	0.054678
		0.746667	0.009382	0.006633	0.006503	0.006441	0.009319	0.016518	0.054498
		0.7475	0.00928	0.006621	0.00647	0.006351	0.00914	0.016489	0.054504
		0.748333	0.009298	0.006662	0.006483	0.006329	0.009049	0.016545	0.054646
		0.749167	0.009418	0.006742	0.006533	0.00637	0.00903	0.016668	0.054901
		0.75	0.00963	0.006854	0.006608	0.006463	0.009081	0.016845	0.055259
		0.750833	0.009932	0.006988	0.006708	0.006604	0.009201	0.017068	0.0557
		0.751667	0.010296	0.007138	0.006812	0.006789	0.009376	0.017324	0.056209
		0.7525	0.010702	0.007296	0.006919	0.007005	0.009594	0.017603	0.056757
		0.753333	0.011132	0.007468	0.007023	0.007247	0.009846	0.017889	0.057298
		0.754167	0.01156	0.007635	0.007124	0.007507	0.010123	0.018176	0.057789
		0.755	0.011956	0.007792	0.007215	0.007777	0.010397	0.018453	0.058196
		0.755833	0.012306	0.007935	0.007298	0.008043	0.010658	0.018709	0.058494
		0.756667	0.012602	0.008057	0.007376	0.008297	0.010903	0.018937	0.058663
		0.7575	0.012844	0.008142	0.007451	0.008527	0.011116	0.019126	0.058709
		0.758333	0.013028	0.008201	0.007521	0.008718	0.011287	0.019265	0.058636
		0.759167	0.013159	0.008229	0.007592	0.008867	0.011423	0.019351	0.058467
		0.76	0.013246	0.008223	0.007659	0.008972	0.01152	0.019383	0.058215
		0.760833	0.013294	0.008192	0.007723	0.009032	0.011573	0.019355	0.057904
		0.761667	0.013301	0.00814	0.00778	0.009043	0.011587	0.019272	0.057537
		0.7625	0.013274	0.008064	0.007821	0.009021	0.011563	0.019135	0.057132
		0.763333	0.013216	0.007974	0.007847	0.008963	0.011504	0.018951	0.056691
		0.764167	0.013125	0.00787	0.007855	0.00887	0.011411	0.018723	0.056213
		0.765	0.012997	0.007753	0.007843	0.008755	0.011293	0.018461	0.055699
		0.765833	0.012846	0.007632	0.007811	0.008625	0.011159	0.018182	0.055159
		0.766667	0.012673	0.007508	0.007763	0.00848	0.011018	0.017892	0.05459
		0.7675	0.01248	0.007376	0.0077	0.008319	0.010872	0.017596	0.053996
		0.768333	0.012273	0.007251	0.00763	0.00815	0.010728	0.017302	0.053389
		0.769167	0.012061	0.007132	0.007551	0.007968	0.010587	0.017021	0.052769
		0.77	0.011838	0.007016	0.007464	0.007779	0.010456	0.016749	0.052138
		0.770833	0.01161	0.006909	0.007373	0.007581	0.010325	0.016496	0.051501
		0.771667	0.011387	0.006813	0.007276	0.007393	0.0102	0.016265	0.050862
		0.7725	0.011174	0.00672	0.007163	0.007222	0.010083	0.016061	0.050222
		0.773333	0.010972	0.006639	0.007044	0.007067	0.00997	0.015874	0.049584
		0.774167	0.010786	0.006565	0.006928	0.006928	0.009855	0.015705	0.048954
		0.775	0.010619	0.006494	0.006807	0.006819	0.009746	0.015541	0.048335
		0.775833	0.01046	0.006428	0.006687	0.006728	0.009628	0.015385	0.047731
		0.776667	0.010312	0.006367	0.006579	0.006646	0.009506	0.015226	0.047136
		0.7775	0.010172	0.006301	0.00647	0.006576	0.009386	0.015071	0.046557
		0.778333	0.010036	0.006227	0.006352	0.006523	0.009263	0.014918	0.045999
		0.779167	0.009898	0.006137	0.006225	0.006474	0.009139	0.01477	0.045454
		0.78	0.009767	0.006027	0.006088	0.006426	0.009026	0.014624	0.044922
		0.780833	0.009628	0.005892	0.005938	0.00638	0.008907	0.01448	0.044402
		0.781667	0.009489	0.00573	0.005786	0.006339	0.008782	0.014325	0.043894
		0.7825	0.009346	0.005556	0.00564	0.006295	0.008646	0.014163	0.04338
		0.783333	0.009202	0.005374	0.005514	0.006242	0.008495	0.013983	0.042878
		0.784167	0.009052	0.005195	0.005415	0.006187	0.008329	0.013782	0.04238
		0.785	0.008901	0.005035	0.005342	0.00612	0.008153	0.013551	0.041898
		0.785833	0.008738	0.004902	0.005293	0.006035	0.007969	0.013308	0.041427
		0.786667	0.008569	0.004791	0.005267	0.005928	0.007781	0.013052	0.040984
		0.7875	0.008389	0.004711	0.00525	0.0058	0.0076	0.012793	0.040558
		0.788333	0.008195	0.004657	0.005231	0.005655	0.007431	0.012547	0.040158
		0.789167	0.007999	0.004613	0.005213	0.005502	0.007279	0.012329	0.039784
		0.79	0.007805	0.004582	0.005193	0.005349	0.007153	0.01214	0.039432
		0.790833	0.007617	0.004563	0.00517	0.005208	0.007058	0.01198	0.039102
		0.791667	0.007444	0.004545	0.005141	0.005096	0.006994	0.011857	0.038797
		0.7925	0.007293	0.004525	0.005111	0.005007	0.006949	0.011765	0.038507
		0.793333	0.00716	0.004516	0.005083	0.004947	0.006928	0.011695	0.038236
		0.794167	0.007049	0.004508	0.005048	0.004918	0.00692	0.011639	0.037992
		0.795	0.006955	0.004498	0.005008	0.004908	0.006912	0.011603	0.037767
		0.795833	0.006872	0.004487	0.004972	0.00491	0.006904	0.011567	0.037559
		0.796667	0.006799	0.004478	0.004938	0.004925	0.006896	0.011533	0.037376
		0.7975	0.006736	0.004467	0.004901	0.004942	0.006882	0.011494	0.03721
		0.798333	0.006679	0.004453	0.004871	0.004952	0.006865	0.011455	0.037051
		0.799167	0.00663	0.004443	0.004842	0.004964	0.006848	0.011406	0.036901
		0.8	0.00659	0.004432	0.004819	0.004969	0.006826	0.011354	0.03676
		0.800833	0.006558	0.004422	0.004795	0.004968	0.006798	0.011295	0.036622
		0.801667	0.00653	0.004402	0.004774	0.00496	0.006768	0.011238	0.036484
		0.8025	0.006506	0.004383	0.004746	0.004949	0.006739	0.011177	0.036357
		0.803333	0.006481	0.004349	0.004716	0.004928	0.006707	0.011116	0.036234
		0.804167	0.006454	0.00431	0.004673	0.004902	0.00668	0.011061	0.036114
		0.805	0.00643	0.004264	0.004615	0.004873	0.006654	0.011011	0.035993
		0.805833	0.006407	0.004217	0.004547	0.004844	0.006627	0.010961	0.035873
		0.806667	0.006385	0.004162	0.004473	0.004822	0.006596	0.010911	0.03574
		0.8075	0.006368	0.00412	0.004395	0.0048	0.00656	0.010855	0.0356
		0.808333	0.006358	0.004076	0.004318	0.004777	0.006513	0.010788	0.035453
		0.809167	0.006344	0.00404	0.004258	0.004752	0.006458	0.010712	0.035298
		0.81	0.006328	0.004008	0.004212	0.004723	0.006398	0.010624	0.035136
		0.810833	0.006314	0.003985	0.004181	0.004679	0.006335	0.010529	0.034975
		0.811667	0.006295	0.003961	0.004162	0.004632	0.006272	0.010433	0.034813
		0.8125	0.006274	0.003946	0.004158	0.004583	0.006215	0.010341	0.034656
		0.813333	0.006253	0.003937	0.004156	0.004531	0.006165	0.010256	0.034503
		0.814167	0.006238	0.003932	0.004156	0.004479	0.006117	0.010181	0.03436
		0.815	0.00622	0.003933	0.00416	0.004439	0.006077	0.01012	0.03422
		0.815833	0.006207	0.003941	0.004166	0.004407	0.006042	0.010078	0.034094
		0.816667	0.006195	0.003947	0.004176	0.004385	0.006015	0.010046	0.033984
		0.8175	0.006184	0.003953	0.004183	0.00438	0.005997	0.010027	0.033892
		0.818333	0.006171	0.003959	0.004194	0.00439	0.005993	0.010023	0.033815
		0.819167	0.006166	0.003965	0.004207	0.004404	0.005998	0.010032	0.033763
		0.82	0.006164	0.003966	0.00422	0.004424	0.006012	0.010043	0.033729
		0.820833	0.006163	0.003972	0.004232	0.004446	0.006027	0.010066	0.033706
		0.821667	0.006173	0.003972	0.004248	0.004466	0.006047	0.01009	0.033692
		0.8225	0.006187	0.003974	0.004267	0.004479	0.006064	0.010117	0.033694
		0.823333	0.006206	0.003977	0.004284	0.004496	0.006081	0.010137	0.033706
		0.824167	0.006223	0.00398	0.004302	0.004516	0.0061	0.010162	0.033726
		0.825	0.006253	0.00398	0.004326	0.004538	0.006124	0.010187	0.033752
		0.825833	0.006279	0.00399	0.004353	0.004562	0.006147	0.010219	0.03379
		0.826667	0.006309	0.003999	0.004382	0.00459	0.006175	0.01026	0.033828
		0.8275	0.006339	0.004006	0.004419	0.004618	0.006204	0.01031	0.033869
		0.828333	0.006376	0.004017	0.004463	0.004644	0.006237	0.010368	0.033914
		0.829167	0.006408	0.004036	0.004508	0.004675	0.006274	0.010426	0.033967
		0.83	0.006441	0.004045	0.004559	0.004707	0.006318	0.010487	0.034018
		0.830833	0.00648	0.00406	0.004615	0.004745	0.006371	0.010546	0.034075
		0.831667	0.006526	0.004076	0.004676	0.004785	0.006429	0.010608	0.034136
		0.8325	0.006572	0.004086	0.004742	0.004829	0.006492	0.010669	0.034201
		0.833333	0.006625	0.00409	0.004814	0.00487	0.006555	0.010741	0.034273
		0.834167	0.006685	0.004104	0.004897	0.004911	0.006618	0.010816	0.034351
		0.835	0.006747	0.00411	0.004988	0.004953	0.006679	0.0109	0.034432
		0.835833	0.006815	0.004122	0.00509	0.004999	0.006747	0.010985	0.034513
		0.836667	0.006895	0.004143	0.005208	0.005049	0.006819	0.011079	0.034597
		0.8375	0.006984	0.004177	0.005337	0.005104	0.006897	0.011171	0.034673
		0.838333	0.007083	0.004211	0.005473	0.005168	0.006986	0.011267	0.034753
		0.839167	0.007196	0.00426	0.005608	0.005234	0.007085	0.011364	0.034836
		0.84	0.007319	0.004316	0.005716	0.005301	0.007187	0.011465	0.034921
		0.840833	0.007448	0.004379	0.00578	0.005376	0.007297	0.011563	0.035009
		0.841667	0.007594	0.004448	0.005765	0.00546	0.007421	0.011675	0.035111
		0.8425	0.00776	0.004529	0.005622	0.005554	0.007555	0.011799	0.035215
		0.843333	0.007938	0.004622	0.005342	0.005649	0.007697	0.011926	0.035319
		0.844167	0.008138	0.00473	0.004944	0.005734	0.00784	0.01205	0.035433
		0.845	0.008371	0.004831	0.00445	0.005793	0.007983	0.012168	0.035547
		0.845833	0.008632	0.004918	0.003948	0.005786	0.008084	0.012241	0.035653
		0.846667	0.008898	0.004965	0.003536	0.00568	0.008103	0.012238	0.035753
		0.8475	0.009176	0.00493	0.003278	0.005475	0.008025	0.012161	0.035833
		0.848333	0.009423	0.004777	0.003208	0.005174	0.007845	0.012013	0.035886
		0.849167	0.009575	0.004512	0.003329	0.004804	0.00756	0.011799	0.035901
		0.85	0.009589	0.004145	0.003587	0.004436	0.007224	0.011568	0.035867
		0.850833	0.009459	0.003715	0.003923	0.004134	0.006907	0.011375	0.035785
		0.851667	0.009171	0.003296	0.00428	0.003948	0.006656	0.011255	0.035688
		0.8525	0.008772	0.002963	0.004608	0.003902	0.006506	0.011223	0.035589
		0.853333	0.008342	0.002766	0.004875	0.003994	0.006482	0.011292	0.035513
		0.854167	0.007958	0.002722	0.005073	0.004178	0.006565	0.011436	0.035507
		0.855	0.007666	0.002825	0.005203	0.004414	0.006715	0.011623	0.035596
		0.855833	0.007488	0.003032	0.005277	0.004649	0.006886	0.01181	0.035769
		0.856667	0.007414	0.003298	0.005306	0.004845	0.007044	0.011971	0.036015
		0.8575	0.007418	0.003568	0.005309	0.004984	0.00716	0.012083	0.036327
		0.858333	0.007455	0.003811	0.005296	0.00507	0.007224	0.01214	0.036661
		0.859167	0.007489	0.003996	0.005272	0.005109	0.007242	0.012148	0.036989
		0.86	0.007503	0.004124	0.005242	0.005112	0.007234	0.012124	0.037284
		0.860833	0.007491	0.004203	0.005205	0.005099	0.007199	0.012079	0.037535
		0.861667	0.007446	0.004237	0.005163	0.005074	0.007151	0.012025	0.037718
		0.8625	0.00738	0.004242	0.005119	0.00504	0.007097	0.011973	0.037839
		0.863333	0.007299	0.004234	0.005079	0.005	0.007039	0.01192	0.03789
		0.864167	0.007214	0.004213	0.00504	0.004959	0.006971	0.011869	0.037876
		0.865	0.007125	0.004178	0.005006	0.004909	0.006905	0.01182	0.037793
		0.865833	0.007044	0.004138	0.004974	0.00486	0.006836	0.011768	0.037659
		0.866667	0.006969	0.004094	0.004948	0.004811	0.006767	0.011708	0.037474
		0.8675	0.006893	0.004048	0.004918	0.004763	0.006702	0.011649	0.037256
		0.868333	0.006824	0.004007	0.00489	0.004714	0.006642	0.011585	0.037029
		0.869167	0.00676	0.003966	0.004862	0.004668	0.006585	0.011518	0.036809
		0.87	0.006695	0.003928	0.004837	0.004622	0.006536	0.011456	0.036601
		0.870833	0.006631	0.003892	0.00481	0.004579	0.006491	0.011399	0.036416
		0.871667	0.006579	0.003855	0.004781	0.004537	0.006445	0.011346	0.036254
		0.8725	0.00653	0.003815	0.004746	0.004496	0.006403	0.011293	0.0361
		0.873333	0.006479	0.003779	0.004705	0.004459	0.006362	0.011247	0.035961
		0.874167	0.006431	0.003748	0.004659	0.004427	0.006326	0.011199	0.035826
		0.875	0.006387	0.003721	0.004607	0.004389	0.006289	0.011154	0.035694
		0.875833	0.006341	0.003696	0.00456	0.004357	0.006255	0.011108	0.035565
		0.876667	0.006294	0.003675	0.004514	0.00432	0.006226	0.011069	0.035436
		0.8775	0.006254	0.003656	0.004475	0.004287	0.006199	0.01103	0.035299
		0.878333	0.006219	0.003629	0.004432	0.004252	0.006177	0.010993	0.035161
		0.879167	0.006183	0.003603	0.004393	0.004225	0.006158	0.010957	0.035019
		0.88	0.006148	0.00358	0.004352	0.004191	0.006137	0.010926	0.034876
		0.880833	0.006115	0.003559	0.004313	0.004164	0.006113	0.010891	0.034738
		0.881667	0.006083	0.003538	0.004269	0.004135	0.006089	0.010855	0.034606
		0.8825	0.006046	0.003523	0.004233	0.004106	0.006057	0.010817	0.034483
		0.883333	0.006011	0.003504	0.004194	0.004079	0.006025	0.01078	0.034366
		0.884167	0.005977	0.003477	0.004154	0.004061	0.005994	0.010743	0.034252
		0.885	0.00595	0.003449	0.004116	0.004047	0.005962	0.010705	0.034142
		0.885833	0.005919	0.003418	0.004079	0.004032	0.005929	0.010668	0.034039
		0.886667	0.005899	0.00338	0.00404	0.004022	0.005894	0.010634	0.033939
		0.8875	0.005879	0.003342	0.004003	0.004009	0.005855	0.010599	0.033851
		0.888333	0.005862	0.003306	0.003969	0.003995	0.00582	0.010555	0.033773
		0.889167	0.005835	0.003269	0.003934	0.003978	0.005785	0.010511	0.033705
		0.89	0.005809	0.003234	0.003902	0.00396	0.005749	0.010467	0.033647
		0.890833	0.005776	0.003204	0.003867	0.00394	0.005719	0.010421	0.033596
		0.891667	0.005743	0.003175	0.003833	0.003923	0.005695	0.010374	0.033548
		0.8925	0.005708	0.003147	0.003801	0.003893	0.00567	0.010335	0.033498
		0.893333	0.005674	0.003115	0.003767	0.003866	0.005645	0.010299	0.033441
		0.894167	0.005641	0.003088	0.00373	0.003836	0.005623	0.010268	0.033377
		0.895	0.005606	0.003056	0.003698	0.003805	0.005606	0.010238	0.033299
		0.895833	0.005571	0.003029	0.003671	0.003773	0.005584	0.010213	0.033207
		0.896667	0.005539	0.003008	0.003642	0.003754	0.005567	0.010186	0.033111
		0.8975	0.005508	0.002995	0.003623	0.003732	0.005554	0.010159	0.033004
		0.898333	0.005479	0.00298	0.003614	0.003715	0.005539	0.010131	0.032887
		0.899167	0.005454	0.002972	0.003607	0.003699	0.005522	0.0101	0.032767
		0.9	0.005427	0.002965	0.003597	0.003682	0.005504	0.010066	0.032644
		0.900833	0.005395	0.002954	0.003596	0.003658	0.005479	0.010037	0.032514
		0.901667	0.005367	0.002943	0.003588	0.003639	0.00545	0.010003	0.032385
		0.9025	0.005338	0.002931	0.003576	0.003613	0.005424	0.009969	0.03226
		0.903333	0.005312	0.002917	0.003558	0.00359	0.0054	0.009941	0.032136
		0.904167	0.005292	0.002897	0.003538	0.00357	0.005379	0.009914	0.032017
		0.905	0.005282	0.00288	0.003504	0.003558	0.005371	0.009886	0.031896
		0.905833	0.005274	0.002853	0.003462	0.00355	0.005366	0.009861	0.031774
		0.906667	0.005272	0.002826	0.003407	0.003548	0.005367	0.009839	0.031648
		0.9075	0.005272	0.002798	0.003344	0.003545	0.005371	0.009815	0.031519
		0.908333	0.005273	0.002768	0.003276	0.003537	0.005379	0.009796	0.031384
		0.909167	0.005267	0.002735	0.003203	0.003528	0.005382	0.009781	0.031258
		0.91	0.00526	0.002707	0.003135	0.003516	0.005385	0.009766	0.03114
		0.910833	0.005244	0.00268	0.003071	0.003506	0.005381	0.009748	0.031035
		0.911667	0.005226	0.002658	0.003015	0.003496	0.005372	0.009732	0.030939
		0.9125	0.005204	0.00264	0.002967	0.003492	0.005354	0.009713	0.030864
		0.913333	0.005188	0.002623	0.002932	0.003491	0.00533	0.009691	0.030799
		0.914167	0.005169	0.002608	0.0029	0.003485	0.005299	0.009668	0.030745
		0.915	0.005156	0.002595	0.002874	0.003475	0.005267	0.009649	0.0307
		0.915833	0.005147	0.002576	0.002854	0.003473	0.005234	0.009626	0.03067
		0.916667	0.005134	0.002557	0.00284	0.003466	0.005199	0.009599	0.030638
		0.9175	0.005116	0.002539	0.002825	0.003453	0.005173	0.00957	0.030613
		0.918333	0.005096	0.002526	0.002815	0.003447	0.005148	0.009533	0.030593
		0.919167	0.005073	0.002511	0.002805	0.003443	0.005118	0.009489	0.030573
		0.92	0.005044	0.002504	0.002793	0.003429	0.005088	0.009443	0.030552
		0.920833	0.005018	0.002503	0.00278	0.003415	0.005057	0.0094	0.030538
		0.921667	0.004995	0.002502	0.00277	0.003399	0.005014	0.009358	0.030516
		0.9225	0.004976	0.002494	0.00276	0.003377	0.004967	0.009317	0.030492
		0.923333	0.004955	0.002485	0.002754	0.003352	0.004919	0.00928	0.030472
		0.924167	0.004939	0.002473	0.002748	0.003329	0.004869	0.009246	0.030449
		0.925	0.004923	0.002454	0.002741	0.003305	0.004816	0.009211	0.030421
		0.925833	0.00491	0.002432	0.002733	0.003285	0.004761	0.009181	0.030403
		0.926667	0.004899	0.002418	0.002727	0.003266	0.004711	0.009158	0.030382
		0.9275	0.004887	0.002406	0.002718	0.003246	0.004667	0.009139	0.030349
		0.928333	0.004873	0.002392	0.00271	0.003223	0.004634	0.009124	0.030319
		0.929167	0.004859	0.002383	0.0027	0.003199	0.004617	0.009117	0.030285
		0.93	0.004838	0.00238	0.002681	0.003172	0.004622	0.009116	0.030238
		0.930833	0.004817	0.002371	0.002653	0.003146	0.004638	0.009121	0.030183
		0.931667	0.004801	0.002362	0.002616	0.003119	0.004667	0.009126	0.030137
		0.9325	0.00479	0.002353	0.002579	0.003093	0.004701	0.009135	0.030083
		0.933333	0.004784	0.002344	0.002536	0.003068	0.004735	0.009139	0.030029
		0.934167	0.004787	0.00233	0.002498	0.003043	0.004765	0.009139	0.029982
		0.935	0.00479	0.002325	0.002463	0.003027	0.004796	0.009133	0.029947
		0.935833	0.004788	0.002318	0.00243	0.003013	0.004817	0.009128	0.029912
		0.936667	0.004784	0.002315	0.002397	0.003004	0.004834	0.009116	0.029885
		0.9375	0.004774	0.002313	0.002375	0.002997	0.004842	0.009103	0.029866
		0.938333	0.004759	0.002313	0.002354	0.002996	0.004845	0.00908	0.029848
		0.939167	0.004745	0.002307	0.002338	0.002984	0.004839	0.009049	0.029827
		0.94	0.004733	0.00231	0.00233	0.002967	0.004829	0.009017	0.029806
		0.940833	0.004718	0.002309	0.002329	0.002946	0.004814	0.008981	0.029783
		0.941667	0.004706	0.002307	0.002328	0.002929	0.004797	0.008946	0.029753
		0.9425	0.004697	0.002312	0.002336	0.002912	0.004775	0.008917	0.02972
		0.943333	0.004683	0.002318	0.002347	0.002903	0.004745	0.008895	0.029686
		0.944167	0.004665	0.002317	0.002367	0.002898	0.004716	0.008867	0.029653
		0.945	0.004643	0.002312	0.002389	0.002899	0.004683	0.008844	0.029621
		0.945833	0.004614	0.002303	0.002415	0.002895	0.004646	0.008822	0.029587
		0.946667	0.004574	0.002277	0.002439	0.00289	0.004608	0.008802	0.029556
		0.9475	0.004521	0.002241	0.002461	0.002878	0.004575	0.008783	0.029525
		0.948333	0.004454	0.0022	0.00247	0.002862	0.004545	0.008766	0.029489
		0.949167	0.004376	0.002153	0.002473	0.002845	0.004517	0.008752	0.029453
		0.95	0.004294	0.002098	0.002473	0.002828	0.004495	0.008736	0.029423
		0.950833	0.004213	0.002048	0.002463	0.002809	0.00448	0.008718	0.029391
		0.951667	0.004149	0.002004	0.002447	0.002795	0.004467	0.008698	0.02936
		0.9525	0.004117	0.001962	0.002431	0.002788	0.004451	0.008682	0.029329
		0.953333	0.004112	0.001927	0.002407	0.002785	0.00444	0.00866	0.029292
		0.954167	0.004144	0.001904	0.002379	0.002782	0.00443	0.00864	0.029248
		0.955	0.004206	0.00189	0.002348	0.00278	0.004424	0.008617	0.029196
		0.955833	0.004287	0.001882	0.002319	0.002778	0.004426	0.008597	0.02914
		0.956667	0.004375	0.001878	0.002295	0.002769	0.004435	0.008578	0.029084
		0.9575	0.004466	0.001879	0.002284	0.002753	0.004448	0.008558	0.029027
		0.958333	0.004545	0.001882	0.002285	0.002735	0.004471	0.008545	0.028974
		0.959167	0.004613	0.001882	0.002309	0.002715	0.004495	0.008538	0.028921
		0.96	0.004664	0.001882	0.002346	0.002689	0.004517	0.008532	0.028875
		0.960833	0.004698	0.001884	0.002392	0.002659	0.004534	0.008526	0.028827
		0.961667	0.004717	0.001886	0.002433	0.002627	0.004539	0.008535	0.028778
		0.9625	0.004726	0.001885	0.002465	0.002597	0.004527	0.008543	0.028725
		0.963333	0.004725	0.001883	0.002469	0.002568	0.004502	0.008556	0.028676
		0.964167	0.00472	0.001877	0.002455	0.002539	0.004458	0.008576	0.028619
		0.965	0.004719	0.001865	0.002412	0.002523	0.004402	0.008604	0.028556
		0.965833	0.004717	0.001847	0.002353	0.002515	0.00434	0.008627	0.028487
		0.966667	0.004717	0.001825	0.002278	0.002516	0.004279	0.008649	0.028407
		0.9675	0.004715	0.001805	0.002198	0.002532	0.004216	0.008666	0.02831
		0.968333	0.004707	0.001779	0.002111	0.00257	0.004167	0.008678	0.028212
		0.969167	0.004681	0.001755	0.002028	0.002629	0.004134	0.008682	0.028107
		0.97	0.004632	0.00173	0.001943	0.002718	0.004116	0.008684	0.028003
		0.970833	0.004555	0.001704	0.001865	0.002833	0.004117	0.008687	0.027911
		0.971667	0.004456	0.001675	0.001788	0.002967	0.004145	0.008695	0.02784
		0.9725	0.004335	0.001648	0.001711	0.003109	0.004188	0.008712	0.027784
		0.973333	0.004203	0.001621	0.001635	0.003244	0.004247	0.008751	0.027756
		0.974167	0.004072	0.001593	0.001568	0.003348	0.004319	0.008809	0.027751
		0.975	0.00395	0.001567	0.0015	0.00341	0.004393	0.008888	0.02775
		0.975833	0.00384	0.001548	0.001446	0.003425	0.00446	0.008986	0.027731
		0.976667	0.003746	0.001539	0.0014	0.00339	0.004515	0.009098	0.027677
		0.9775	0.00367	0.001534	0.001364	0.003312	0.00455	0.009208	0.027558
		0.978333	0.003609	0.001547	0.001336	0.003206	0.004562	0.009312	0.027364
		0.979167	0.003563	0.001576	0.00132	0.003087	0.004552	0.009396	0.027104
		0.98	0.003525	0.001625	0.001304	0.002964	0.004525	0.009457	0.026786
		0.980833	0.003497	0.001699	0.001293	0.002851	0.00448	0.009486	0.026433
		0.981667	0.003466	0.001801	0.001281	0.002755	0.004423	0.009482	0.026066
		0.9825	0.003439	0.001921	0.001271	0.002674	0.004363	0.009444	0.025714
		0.983333	0.003404	0.002046	0.001256	0.00261	0.004301	0.009383	0.02538
		0.984167	0.00337	0.002155	0.001246	0.002566	0.004237	0.009288	0.025075
		0.985	0.003329	0.002234	0.001237	0.002531	0.004174	0.009178	0.024803
		0.985833	0.003289	0.002263	0.001231	0.002501	0.004109	0.009055	0.024564
		0.986667	0.003247	0.002245	0.00122	0.002483	0.004035	0.00893	0.024345
		0.9875	0.003207	0.002188	0.00121	0.002466	0.003951	0.008803	0.024147
		0.988333	0.003165	0.002099	0.001198	0.00245	0.003861	0.008701	0.023964
		0.989167	0.003127	0.001991	0.001182	0.002436	0.003774	0.008624	0.023789
		0.99	0.003094	0.00188	0.001161	0.002423	0.003696	0.008588	0.023621
		0.990833	0.003062	0.001771	0.001147	0.002405	0.003634	0.008598	0.023462
		0.991667	0.003038	0.001666	0.001129	0.002383	0.003599	0.008655	0.023306
		0.9925	0.003016	0.001572	0.001107	0.002357	0.003589	0.008752	0.023157
		0.993333	0.002994	0.001494	0.001089	0.002327	0.003594	0.008876	0.023012
		0.994167	0.002971	0.001426	0.001073	0.002292	0.003611	0.009001	0.022869
		0.995	0.002953	0.001369	0.001053	0.002254	0.003636	0.009119	0.022728
		0.995833	0.002942	0.001317	0.001037	0.002215	0.003661	0.009208	0.022589
		0.996667	0.002944	0.001275	0.001023	0.002169	0.003685	0.009256	0.022455
		0.9975	0.00296	0.001233	0.001004	0.002123	0.003712	0.009261	0.022321
		0.998333	0.002991	0.001194	0.000987	0.002076	0.003737	0.009225	0.022194
		0.999167	0.00303	0.00116	0.000967	0.00204	0.003758	0.009141	0.022072
		1	0.003071	0.001136	0.000944	0.002021	0.003768	0.00902	0.021954
		1.00083	0.003107	0.001111	0.000925	0.002036	0.003771	0.008868	0.021843
		1.00167	0.003136	0.001092	0.000911	0.002097	0.00376	0.008693	0.021739
		1.0025	0.003148	0.001075	0.000901	0.002208	0.003739	0.008511	0.021637
		1.00333	0.003141	0.001061	0.000897	0.002363	0.003713	0.008333	0.021537
		1.00417	0.003119	0.001041	0.000893	0.002555	0.003687	0.008172	0.021444
		1.005	0.00308	0.001026	0.000881	0.002756	0.003659	0.008033	0.021345
		1.00583	0.003027	0.001016	0.000867	0.002935	0.003631	0.007923	0.021246
		1.00667	0.002968	0.001012	0.000839	0.003076	0.003603	0.007833	0.021142
		1.0075	0.002906	0.001009	0.00081	0.003158	0.003574	0.007767	0.021037
		1.00833	0.00284	0.001016	0.000776	0.003167	0.003552	0.007717	0.020929
		1.00917	0.002775	0.001032	0.000749	0.003119	0.003538	0.007679	0.020822
		1.01	0.002711	0.001054	0.000722	0.00302	0.00354	0.007643	0.020719
		1.01083	0.002645	0.001088	0.000707	0.002888	0.003563	0.007611	0.020626
		1.01167	0.002581	0.001141	0.000694	0.002742	0.003611	0.007584	0.020541
		1.0125	0.002522	0.001212	0.000695	0.0026	0.003681	0.007562	0.020465
		1.01333	0.002466	0.001303	0.000702	0.002466	0.003779	0.007542	0.020397
		1.01417	0.002411	0.001406	0.000723	0.002356	0.003898	0.007524	0.020335
		1.015	0.002367	0.001514	0.00076	0.002267	0.004031	0.007512	0.020272
		1.01583	0.002322	0.001619	0.00082	0.002197	0.004168	0.007494	0.020205
		1.01667	0.002278	0.001698	0.000899	0.002141	0.004291	0.007471	0.020127
		1.0175	0.002242	0.001744	0.001006	0.002101	0.004382	0.007451	0.020041
		1.01833	0.002208	0.001752	0.001129	0.002067	0.00443	0.007428	0.019949
		1.01917	0.002178	0.001723	0.001258	0.002037	0.004434	0.007405	0.019844
		1.02	0.00216	0.001645	0.001384	0.002015	0.004383	0.007387	0.019737
		1.02083	0.002152	0.001542	0.001491	0.002	0.004286	0.007367	0.019631
		1.02167	0.002152	0.00142	0.001565	0.001984	0.004163	0.007335	0.019523
		1.0225	0.002173	0.001285	0.001601	0.001973	0.00402	0.007305	0.019412
		1.02333	0.002211	0.001147	0.001593	0.001966	0.003869	0.007266	0.019311
		1.02417	0.002268	0.001031	0.001547	0.001955	0.003725	0.007221	0.019211
		1.025	0.002343	0.000925	0.001465	0.001944	0.003606	0.007175	0.019115
		1.02583	0.002432	0.000835	0.001358	0.001935	0.003503	0.007136	0.019019
		1.02667	0.002524	0.000765	0.001245	0.001925	0.003423	0.007098	0.018929
		1.0275	0.002607	0.000712	0.001134	0.001913	0.003361	0.007069	0.018835
		1.02833	0.002668	0.000665	0.001026	0.001905	0.003322	0.007044	0.018746
		1.02917	0.002702	0.000632	0.000931	0.001898	0.003284	0.007024	0.018649
		1.03	0.002701	0.000604	0.000846	0.00189	0.00325	0.007004	0.018559
		1.03083	0.002662	0.000582	0.000762	0.001878	0.003221	0.006982	0.018471
		1.03167	0.00259	0.000562	0.00069	0.001866	0.003195	0.006954	0.018382
		1.0325	0.002494	0.000543	0.000627	0.001847	0.003161	0.006922	0.01829
		1.03333	0.002379	0.000528	0.000581	0.001824	0.003127	0.006882	0.018205
		1.03417	0.002258	0.000518	0.000549	0.001799	0.003094	0.006836	0.01812
		1.035	0.002139	0.000512	0.00054	0.001773	0.003053	0.006781	0.018032
		1.03583	0.002031	0.000504	0.000548	0.001748	0.003008	0.006723	0.017952
		1.03667	0.001935	0.0005	0.000571	0.001721	0.002966	0.006662	0.017879
		1.0375	0.001857	0.000493	0.000611	0.001699	0.002928	0.006604	0.017809
		1.03833	0.001794	0.000487	0.000675	0.001682	0.002892	0.006553	0.01774
		1.03917	0.001745	0.00048	0.000765	0.001671	0.002863	0.006511	0.017673
		1.04	0.001704	0.000482	0.000882	0.00166	0.002841	0.006482	0.017598
		1.04083	0.001675	0.000487	0.001029	0.001662	0.002821	0.006464	0.017515
		1.04167	0.001648	0.000498	0.001192	0.001671	0.0028	0.006458	0.017422
		1.0425	0.001625	0.000514	0.00136	0.001678	0.002784	0.006454	0.017324
		1.04333	0.001603	0.000537	0.001511	0.001687	0.002774	0.006453	0.017227
		1.04417	0.001582	0.000558	0.001636	0.001701	0.002767	0.006448	0.01714
		1.045	0.001558	0.000581	0.001723	0.001707	0.002762	0.006434	0.017066
		1.04583	0.001538	0.000606	0.001767	0.001708	0.002758	0.006407	0.017006
		1.04667	0.001517	0.000623	0.001771	0.001714	0.002755	0.006374	0.016966
		1.0475	0.001496	0.000638	0.001742	0.001717	0.00274	0.006328	0.01695
		1.04833	0.001473	0.00065	0.001683	0.001711	0.00272	0.006272	0.016957
		1.04917	0.001456	0.00066	0.001607	0.001708	0.002698	0.006216	0.016998
		1.05	0.001433	0.000668	0.001524	0.001698	0.002677	0.006162	0.017076
		1.05083	0.001407	0.000675	0.00144	0.001682	0.002655	0.00611	0.017182
		1.05167	0.001382	0.000679	0.001363	0.001668	0.002646	0.006072	0.017299
		1.0525	0.001359	0.000684	0.001304	0.001659	0.002639	0.006045	0.0174
		1.05333	0.001335	0.000683	0.001253	0.001647	0.002638	0.006021	0.017454
		1.05417	0.001317	0.000671	0.001212	0.001641	0.002641	0.006003	0.017438
		1.055	0.001306	0.000651	0.001176	0.001639	0.002642	0.005985	0.017342
		1.05583	0.001295	0.000623	0.001146	0.001635	0.002642	0.005961	0.017169
		1.05667	0.001286	0.000576	0.001114	0.00163	0.002641	0.005937	0.016936
		1.0575	0.001273	0.000522	0.001083	0.001624	0.002635	0.005915	0.01667
		1.05833	0.001257	0.000458	0.001056	0.001613	0.002626	0.005888	0.016394
		1.05917	0.001243	0.000389	0.001032	0.0016	0.002614	0.00586	0.016128
		1.06	0.001231	0.000322	0.001011	0.001586	0.002602	0.005834	0.015876
		1.06083	0.00122	0.000278	0.000993	0.001567	0.002592	0.005802	0.015654
		1.06167	0.001213	0.000259	0.000981	0.001555	0.002583	0.005765	0.015461
		1.0625	0.001209	0.000291	0.000972	0.001545	0.002575	0.005733	0.015292
		1.06333	0.0012	0.000385	0.000961	0.001536	0.002569	0.005704	0.015146
		1.06417	0.001191	0.00055	0.000951	0.001528	0.002564	0.005675	0.015029
		1.065	0.001185	0.000777	0.000942	0.001525	0.002556	0.005656	0.014931
		1.06583	0.001177	0.001059	0.000933	0.001517	0.002546	0.005648	0.014848
		1.06667	0.001165	0.001367	0.000923	0.001511	0.002537	0.005642	0.014781
		1.0675	0.001154	0.001663	0.000915	0.001503	0.002527	0.005641	0.014731
		1.06833	0.001145	0.001912	0.000906	0.0015	0.002519	0.005647	0.014684
		1.06917	0.001129	0.002092	0.000898	0.001495	0.002512	0.005652	0.014641
		1.07	0.001115	0.002186	0.000885	0.001491	0.002506	0.005654	0.014599
		1.07083	0.001101	0.002188	0.000873	0.001483	0.002503	0.005657	0.014557
		1.07167	0.001087	0.002117	0.000864	0.001475	0.002498	0.005655	0.014505
		1.0725	0.001067	0.001995	0.000857	0.001463	0.00249	0.005651	0.014452
		1.07333	0.00105	0.001843	0.000852	0.001446	0.002482	0.005646	0.014396
		1.07417	0.001029	0.001679	0.000854	0.001426	0.002474	0.005641	0.01434
		1.075	0.001008	0.001528	0.000858	0.001412	0.002465	0.005638	0.014289
		1.07583	0.000986	0.001397	0.00086	0.0014	0.002452	0.005641	0.014246
		1.07667	0.000966	0.001284	0.000858	0.001389	0.002442	0.005648	0.0142
		1.0775	0.000945	0.001194	0.000854	0.001385	0.002434	0.005661	0.014141
		1.07833	0.000927	0.001124	0.000847	0.001383	0.002429	0.005679	0.01406
		1.07917	0.000911	0.001066	0.000834	0.001378	0.002423	0.0057	0.013939
		1.08	0.000894	0.001017	0.000824	0.001371	0.002425	0.005716	0.013768
		1.08083	0.000884	0.00098	0.000818	0.001366	0.002427	0.005726	0.013548
		1.08167	0.000878	0.000948	0.000812	0.001362	0.002421	0.005721	0.013294
		1.0825	0.000877	0.000921	0.000802	0.00136	0.002404	0.005691	0.013025
		1.08333	0.000885	0.000903	0.000794	0.001357	0.002379	0.005628	0.012763
		1.08417	0.000917	0.000885	0.000788	0.001363	0.002344	0.005537	0.01254
		1.085	0.000975	0.000872	0.000779	0.001364	0.002297	0.00541	0.012376
		1.08583	0.001069	0.000862	0.00077	0.001359	0.00225	0.005255	0.012282
		1.08667	0.001207	0.00085	0.000765	0.001357	0.002206	0.00508	0.012249
		1.0875	0.001383	0.000835	0.000763	0.001352	0.00216	0.004905	0.01227
		1.08833	0.001575	0.000822	0.00076	0.001337	0.00211	0.004753	0.012322
		1.08917	0.001764	0.000803	0.000761	0.001323	0.00206	0.004659	0.012382
		1.09	0.001927	0.000782	0.000763	0.001311	0.002006	0.004664	0.012429
		1.09083	0.002042	0.000765	0.000765	0.001286	0.001942	0.004804	0.012459
		1.09167	0.002096	0.000746	0.000766	0.001261	0.001884	0.005081	0.012469
		1.0925	0.002095	0.000732	0.000766	0.001228	0.00185	0.00547	0.012467
		1.09333	0.002045	0.000724	0.000767	0.001186	0.001853	0.005932	0.012468
		1.09417	0.001954	0.000719	0.000767	0.001137	0.001919	0.00638	0.012486
		1.095	0.001843	0.000717	0.000765	0.001087	0.002078	0.006746	0.012535
		1.09583	0.001727	0.000719	0.000762	0.001031	0.002318	0.006987	0.012615
		1.09667	0.00161	0.000717	0.000759	0.000983	0.002623	0.007089	0.012723
		1.0975	0.001508	0.000717	0.000755	0.000955	0.002961	0.007047	0.012839
		1.09833	0.001426	0.000717	0.000748	0.000942	0.003275	0.0069	0.012945
		1.09917	0.001354	0.000715	0.000741	0.000959	0.003509	0.006689	0.013017
		1.1	0.001297	0.000708	0.000734	0.001021	0.003649	0.00644	0.013039
		1.10083	0.001258	0.000703	0.000729	0.001129	0.003679	0.006182	0.013001
		1.10167	0.001223	0.000691	0.000723	0.001283	0.003611	0.00594	0.012911
		1.1025	0.001192	0.000681	0.00072	0.001488	0.003475	0.005727	0.012773
		1.10333	0.001174	0.000669	0.000715	0.001723	0.003309	0.005542	0.0126
		1.10417	0.001155	0.000664	0.000711	0.001961	0.003128	0.005392	0.01241
		1.105	0.001135	0.000658	0.000702	0.002176	0.002958	0.005262	0.012217
		1.10583	0.001118	0.000658	0.000696	0.002341	0.002808	0.005153	0.012023
		1.10667	0.001103	0.000651	0.000689	0.002438	0.002689	0.005055	0.01184
		1.1075	0.001086	0.000647	0.000686	0.002462	0.002586	0.004967	0.011671
		1.10833	0.001071	0.000642	0.000682	0.002419	0.002503	0.004883	0.011517
		1.10917	0.001064	0.000638	0.00068	0.002327	0.002435	0.004812	0.011379
		1.11	0.001057	0.00063	0.000679	0.002204	0.002377	0.004746	0.011258
		1.11083	0.001054	0.000628	0.000672	0.002068	0.002321	0.00469	0.011153
		1.11167	0.001052	0.000629	0.000672	0.001936	0.002276	0.004634	0.011059
		1.1125	0.001049	0.000624	0.000668	0.001822	0.002239	0.004579	0.010976
		1.11333	0.001041	0.000618	0.000668	0.001721	0.002205	0.004528	0.010896
		1.11417	0.001033	0.000617	0.000665	0.00164	0.002172	0.004478	0.010824
		1.115	0.00102	0.000615	0.000669	0.001574	0.002143	0.004427	0.010753
		1.11583	0.001007	0.000613	0.000662	0.001517	0.002112	0.004383	0.010684
		1.11667	0.000993	0.000615	0.000661	0.001466	0.002086	0.004349	0.010617
		1.1175	0.000976	0.000614	0.000659	0.001426	0.002062	0.004312	0.010555
		1.11833	0.000956	0.000611	0.000661	0.001389	0.00204	0.004277	0.010493
		1.11917	0.000943	0.000606	0.00066	0.001356	0.002025	0.004245	0.010428
		1.12	0.00093	0.0006	0.000666	0.001325	0.00201	0.004209	0.010365
		1.12083	0.000919	0.000595	0.000668	0.001299	0.001989	0.004172	0.010309
		1.12167	0.000916	0.000594	0.000668	0.001275	0.001969	0.004139	0.010255
		1.1225	0.000919	0.000592	0.000666	0.001252	0.001948	0.004107	0.010197
		1.12333	0.000914	0.00059	0.00066	0.001235	0.001925	0.00408	0.010144
		1.12417	0.000912	0.000587	0.000654	0.001224	0.001905	0.004055	0.010097
		1.125	0.00091	0.000583	0.000649	0.00121	0.001887	0.004029	0.010046
		1.12583	0.000909	0.000579	0.000648	0.0012	0.001869	0.004003	0.009994
		1.12667	0.000903	0.00058	0.000648	0.001192	0.001858	0.003976	0.009951
		1.1275	0.000904	0.000576	0.000654	0.001177	0.001849	0.003945	0.009917
		1.12833	0.000902	0.000575	0.000655	0.001163	0.001839	0.003918	0.009876
		1.12917	0.000899	0.000579	0.000661	0.001154	0.001832	0.003894	0.009837
		1.13	0.000893	0.00058	0.000663	0.001141	0.001825	0.003874	0.009803
		1.13083	0.000889	0.000579	0.000663	0.00113	0.001813	0.003854	0.009768
		1.13167	0.000887	0.000582	0.000659	0.001124	0.001799	0.003837	0.009723
		1.1325	0.000885	0.000583	0.000663	0.001117	0.001788	0.003821	0.009684
		1.13333	0.000884	0.000577	0.00066	0.001107	0.001779	0.003804	0.009645
		1.13417	0.000883	0.000576	0.000659	0.001099	0.001773	0.003787	0.009603
		1.135	0.000881	0.000574	0.00066	0.001095	0.001771	0.003773	0.009563
		1.13583	0.000874	0.000573	0.000662	0.001087	0.001767	0.003757	0.009524
		1.13667	0.000869	0.000574	0.000657	0.001079	0.001764	0.003738	0.009482
		1.1375	0.000859	0.000578	0.000657	0.001079	0.001755	0.003715	0.009445
		1.13833	0.000849	0.000578	0.000653	0.001077	0.001748	0.003694	0.009406
		1.13917	0.000841	0.000582	0.000649	0.001074	0.001739	0.003674	0.009366
		1.14	0.000838	0.000585	0.000646	0.001076	0.001733	0.003653	0.009335
		1.14083	0.000834	0.000585	0.000643	0.001076	0.001722	0.003636	0.009303
		1.14167	0.000835	0.000585	0.00064	0.00107	0.001714	0.003622	0.009272
		1.1425	0.000839	0.000586	0.000637	0.001068	0.001704	0.003609	0.009242
		1.14333	0.000837	0.000583	0.000633	0.001064	0.001692	0.003593	0.009209
		1.14417	0.000834	0.000575	0.00063	0.001059	0.001682	0.00358	0.009178
		1.145	0.00083	0.000571	0.000632	0.001055	0.001677	0.003568	0.009145
		1.14583	0.000823	0.000565	0.000632	0.00105	0.001674	0.003558	0.009111
		1.14667	0.000813	0.000557	0.000633	0.001046	0.001667	0.003542	0.009079
		1.1475	0.000809	0.000551	0.000636	0.001044	0.001665	0.003532	0.009049
		1.14833	0.000806	0.000547	0.000635	0.001038	0.00166	0.003522	0.009016
		1.14917	0.0008	0.00054	0.000627	0.001034	0.001651	0.003512	0.008987
		1.15	0.000797	0.000536	0.000622	0.001032	0.001644	0.003501	0.008959
		1.15083	0.000799	0.000535	0.000622	0.001027	0.00164	0.003496	0.00893
		1.15167	0.000798	0.000537	0.000627	0.00102	0.001635	0.003488	0.008907
		1.1525	0.000797	0.00054	0.000634	0.001017	0.001635	0.003479	0.00888
		1.15333	0.000805	0.000542	0.000645	0.001011	0.001637	0.003463	0.008848
		1.15417	0.000811	0.000545	0.000654	0.001004	0.001633	0.003447	0.008822
		1.155	0.000812	0.000544	0.000653	0.000997	0.00163	0.003425	0.008799
		1.15583	0.000814	0.000543	0.000647	0.000995	0.001625	0.003408	0.008767
		1.15667	0.000814	0.000535	0.000641	0.000989	0.001618	0.00339	0.008743
		1.1575	0.000807	0.000533	0.000637	0.000985	0.001611	0.003379	0.008723
		1.15833	0.000798	0.000532	0.000633	0.000986	0.001605	0.00337	0.008696
		1.15917	0.00079	0.000532	0.000633	0.000988	0.001599	0.003363	0.008664
		1.16	0.000783	0.000535	0.000634	0.000985	0.001597	0.003354	0.008641
		1.16083	0.000782	0.00054	0.000634	0.000984	0.001595	0.003345	0.008619
		1.16167	0.00078	0.000538	0.000634	0.000985	0.001592	0.003335	0.008595
		1.1625	0.000786	0.000539	0.000631	0.000976	0.001592	0.003326	0.008577
		1.16333	0.000791	0.000538	0.000627	0.000966	0.001587	0.003319	0.008565
		1.16417	0.000794	0.000539	0.000622	0.000964	0.001576	0.003312	0.008544
		1.165	0.000788	0.000539	0.000616	0.000957	0.001565	0.003302	0.008518
		1.16583	0.000788	0.000543	0.000607	0.00095	0.001553	0.003291	0.008495
		1.16667	0.000779	0.000545	0.000608	0.000952	0.001542	0.003278	0.008473
		1.1675	0.000771	0.000548	0.000611	0.000955	0.001536	0.003263	0.008449
		1.16833	0.000769	0.000546	0.000614	0.000948	0.001535	0.003248	0.008432
		1.16917	0.000765	0.000543	0.000622	0.000946	0.001535	0.003241	0.008419
		1.17	0.00076	0.000536	0.000626	0.000945	0.001539	0.003229	0.008401
		1.17083	0.000757	0.00053	0.000621	0.000939	0.00154	0.003223	0.008384
		1.17167	0.000754	0.000524	0.000618	0.000931	0.001539	0.003215	0.008366
		1.1725	0.000744	0.000525	0.000616	0.00093	0.001538	0.003206	0.008346
		1.17333	0.000741	0.000528	0.000611	0.000924	0.001536	0.003195	0.008323
		1.17417	0.000738	0.000538	0.000609	0.000918	0.001531	0.003192	0.008308
		1.175	0.00074	0.000545	0.000615	0.000915	0.001529	0.003184	0.008288
		1.17583	0.000745	0.000548	0.000616	0.000914	0.001526	0.00318	0.008274
		1.17667	0.000755	0.000548	0.000612	0.000912	0.001518	0.003175	0.00826
		1.1775	0.000763	0.000542	0.000611	0.000916	0.001514	0.003168	0.008245
		1.17833	0.000771	0.000532	0.000609	0.000921	0.001509	0.003156	0.008225
		1.17917	0.000775	0.000522	0.000603	0.000927	0.001502	0.003144	0.008203
		1.18	0.000774	0.00052	0.0006	0.000927	0.001495	0.003132	0.008182
		1.18083	0.000769	0.000518	0.000602	0.000924	0.001493	0.003123	0.008158
		1.18167	0.000764	0.000518	0.000606	0.000917	0.001488	0.003111	0.008137
		1.1825	0.000756	0.00052	0.000605	0.00091	0.001488	0.0031	0.008117
		1.18333	0.000749	0.000524	0.000614	0.000902	0.001488	0.003095	0.008104
		1.18417	0.000744	0.000524	0.000613	0.0009	0.001489	0.003087	0.008087
		1.185	0.000741	0.000525	0.000608	0.000901	0.001489	0.003083	0.008073
		1.18583	0.000738	0.000525	0.000603	0.000901	0.001487	0.003082	0.00806
		1.18667	0.000733	0.000526	0.0006	0.0009	0.001483	0.003079	0.008049
		1.1875	0.000733	0.000527	0.00059	0.000895	0.001477	0.003076	0.008034
		1.18833	0.000737	0.000531	0.000589	0.000892	0.001472	0.003069	0.008021
		1.18917	0.000742	0.000537	0.000589	0.000885	0.001464	0.003056	0.008005
		1.19	0.000745	0.000546	0.00059	0.000879	0.001461	0.00304	0.007988
		1.19083	0.000753	0.000553	0.000591	0.000875	0.001459	0.003028	0.00797
		1.19167	0.000757	0.000559	0.000596	0.000877	0.001461	0.003013	0.007951
		1.1925	0.000755	0.000561	0.000598	0.000878	0.00146	0.003003	0.00793
		1.19333	0.000748	0.000559	0.000598	0.000881	0.001467	0.002996	0.00791
		1.19417	0.000744	0.000556	0.000599	0.000884	0.001468	0.002992	0.007889
		1.195	0.000739	0.000549	0.000595	0.000885	0.001468	0.002985	0.007868
		1.19583	0.000736	0.000542	0.000591	0.000885	0.001462	0.002983	0.007853
		1.19667	0.000736	0.000537	0.00059	0.000886	0.001462	0.002981	0.007837
		1.1975	0.000741	0.000535	0.00059	0.000886	0.001454	0.002978	0.007824
		1.19833	0.000749	0.00053	0.000591	0.000883	0.001451	0.002978	0.007813
		1.19917	0.000754	0.000529	0.000594	0.000881	0.001449	0.002982	0.007801
		1.2	0.000756	0.000531	0.000597	0.000879	0.001449	0.002984	0.00778
		1.20083	0.000758	0.00053	0.0006	0.000872	0.001446	0.002985	0.007762
		1.20167	0.000759	0.000534	0.000603	0.000867	0.001443	0.002988	0.007746
		1.2025	0.000755	0.000542	0.000605	0.000868	0.001434	0.002984	0.007725
		1.20333	0.00075	0.000548	0.000609	0.000868	0.001424	0.002975	0.007707
		1.20417	0.000747	0.000551	0.000615	0.000867	0.001412	0.00296	0.007697
		1.205	0.000739	0.000551	0.000612	0.000869	0.001401	0.002945	0.007685
		1.20583	0.000734	0.000546	0.000609	0.000868	0.001398	0.002929	0.007669
		1.20667	0.000729	0.000535	0.000606	0.000864	0.0014	0.002914	0.007656
		1.2075	0.000725	0.000522	0.000597	0.000858	0.001406	0.002901	0.007642
		1.20833	0.000723	0.000511	0.000587	0.000854	0.001412	0.002894	0.007621
		1.20917	0.000723	0.000503	0.000582	0.000853	0.001418	0.002887	0.007603
		1.21	0.000721	0.0005	0.00058	0.000854	0.001419	0.002884	0.007585
		1.21083	0.000722	0.000506	0.000579	0.000857	0.001419	0.002886	0.007569
		1.21167	0.000725	0.000513	0.000582	0.000863	0.001416	0.002887	0.007554
		1.2125	0.000727	0.000519	0.000585	0.000866	0.001416	0.002887	0.007547
		1.21333	0.00073	0.000523	0.000589	0.000867	0.001412	0.002888	0.00754
		1.21417	0.000734	0.000522	0.000591	0.000865	0.001411	0.002883	0.007536
		1.215	0.000734	0.000515	0.000594	0.000863	0.001408	0.002872	0.007528
		1.21583	0.000733	0.000505	0.000599	0.000861	0.001404	0.002863	0.00752
		1.21667	0.000731	0.000498	0.000601	0.00086	0.0014	0.002854	0.007503
		1.2175	0.000728	0.000496	0.000603	0.000856	0.001403	0.002845	0.007487
		1.21833	0.000728	0.000494	0.000603	0.000854	0.001403	0.002842	0.007467
		1.21917	0.000725	0.000495	0.000598	0.000849	0.001403	0.002836	0.007452
		1.22	0.000728	0.000503	0.00059	0.000844	0.001402	0.002832	0.007435
		1.22083	0.000731	0.000509	0.000586	0.000839	0.001396	0.002826	0.007424
		1.22167	0.000733	0.000507	0.00058	0.00084	0.001385	0.002821	0.007405
		1.2225	0.000734	0.000508	0.000577	0.000839	0.001371	0.002813	0.007392
		1.22333	0.000741	0.000511	0.000576	0.000845	0.00136	0.002811	0.007379
		1.22417	0.000742	0.00051	0.000578	0.000846	0.001353	0.002809	0.007364
		1.225	0.000741	0.000506	0.000578	0.000847	0.001352	0.002811	0.007344
		1.22583	0.000739	0.000506	0.000577	0.000844	0.001352	0.002812	0.007328
		1.22667	0.000739	0.000503	0.000575	0.000839	0.001356	0.002817	0.007312
		1.2275	0.000732	0.000501	0.000575	0.000832	0.001359	0.002816	0.007295
		1.22833	0.000727	0.000499	0.00057	0.000827	0.00136	0.002814	0.007284
		1.22917	0.000723	0.000499	0.000562	0.000822	0.00136	0.002806	0.007277
		1.23	0.00072	0.000502	0.000558	0.000818	0.001357	0.002798	0.007269
		1.23083	0.000715	0.000506	0.000556	0.000818	0.001356	0.002784	0.007256
		1.23167	0.000713	0.000507	0.000554	0.000821	0.001353	0.002773	0.00725
		1.2325	0.000712	0.000508	0.000555	0.000823	0.001352	0.002761	0.007238
		1.23333	0.000706	0.000506	0.000559	0.00083	0.001343	0.002751	0.007226
		1.23417	0.0007	0.000499	0.000561	0.000837	0.001344	0.002743	0.007213
		1.235	0.000697	0.000497	0.000565	0.000844	0.001337	0.002738	0.007204
		1.23583	0.000692	0.000496	0.000564	0.000847	0.001331	0.002732	0.007191
		1.23667	0.000689	0.000494	0.000561	0.000847	0.00132	0.002726	0.007178
		1.2375	0.000693	0.000496	0.000558	0.00085	0.001319	0.002723	0.007161
		1.23833	0.000698	0.0005	0.000559	0.000849	0.001314	0.002719	0.007148
		1.23917	0.000699	0.0005	0.000555	0.00084	0.001318	0.002715	0.007135
		1.24	0.000701	0.000501	0.000558	0.000835	0.001323	0.002714	0.007126
		1.24083	0.000704	0.0005	0.000562	0.00083	0.001331	0.002713	0.007112
		1.24167	0.000702	0.000497	0.000565	0.00082	0.001338	0.00271	0.007105
		1.2425	0.000699	0.000495	0.000566	0.000813	0.001341	0.002704	0.007095
		1.24333	0.000698	0.000497	0.000571	0.000817	0.00134	0.002694	0.007078
		1.24417	0.000698	0.000497	0.000572	0.000825	0.001341	0.002688	0.007062
		1.245	0.000695	0.0005	0.000574	0.000831	0.001336	0.002679	0.007049
		1.24583	0.000698	0.000505	0.000575	0.000839	0.001326	0.002674	0.007029
		1.24667	0.0007	0.000504	0.000574	0.000845	0.001316	0.00267	0.007009
		1.2475	0.000706	0.000506	0.000572	0.000846	0.001308	0.002671	0.006996
		1.24833	0.000706	0.000508	0.000568	0.00084	0.001299	0.002663	0.006982
		1.24917	0.000708	0.000508	0.000564	0.000837	0.001296	0.002661	0.006968
		1.25	0.000702	0.000511	0.000562	0.000837	0.001297	0.002659	0.006961
		1.25083	0.000699	0.000513	0.00056	0.000834	0.001298	0.002654	0.006953
		1.25167	0.000691	0.000511	0.000558	0.000831	0.001294	0.002646	0.006944
		1.2525	0.000685	0.000508	0.000558	0.000832	0.001289	0.002645	0.006939
		1.25333	0.000674	0.000509	0.000558	0.000832	0.001283	0.002638	0.006933
		1.25417	0.000669	0.000505	0.000559	0.000832	0.001278	0.002628	0.006923
		1.255	0.000662	0.000506	0.000561	0.000833	0.001277	0.002622	0.006917
		1.25583	0.000658	0.000509	0.000566	0.000837	0.001286	0.002613	0.006907
		1.25667	0.000654	0.000513	0.00057	0.000837	0.001292	0.002601	0.006894
		1.2575	0.000656	0.000511	0.000574	0.000832	0.001299	0.00259	0.006884
		1.25833	0.000654	0.000512	0.000575	0.000825	0.001305	0.002581	0.006874
		1.25917	0.000648	0.000513	0.000575	0.000819	0.001308	0.002565	0.006861
		1.26	0.000643	0.000511	0.000573	0.000808	0.001303	0.002561	0.006849
		1.26083	0.000638	0.000511	0.000567	0.000804	0.0013	0.002562	0.006831
		1.26167	0.000634	0.000516	0.00056	0.000801	0.001295	0.002566	0.00681
		1.2625	0.000631	0.000522	0.000559	0.0008	0.001286	0.002569	0.006788
		1.26333	0.000632	0.000525	0.000558	0.000798	0.001273	0.002581	0.006768
		1.26417	0.000634	0.000532	0.000562	0.000799	0.00127	0.002581	0.006749
		1.265	0.000639	0.000534	0.000569	0.000794	0.001264	0.002578	0.00674
		1.26583	0.00064	0.000531	0.000574	0.000794	0.00126	0.002573	0.006732
		1.26667	0.000649	0.000525	0.000573	0.000792	0.00126	0.002568	0.006727
		1.2675	0.000652	0.000517	0.000572	0.000791	0.001265	0.002555	0.006721
		1.26833	0.000662	0.000504	0.000567	0.000791	0.001264	0.00255	0.006717
		1.26917	0.000668	0.000497	0.000561	0.000792	0.001261	0.002547	0.006709
		1.27	0.000674	0.000488	0.000559	0.000794	0.001259	0.002544	0.006705
		1.27083	0.000674	0.000485	0.000558	0.000798	0.001255	0.002539	0.006698
		1.27167	0.000679	0.000486	0.000559	0.000797	0.001253	0.002539	0.006692
		1.2725	0.000677	0.000497	0.000563	0.000793	0.001252	0.002533	0.006679
		1.27333	0.000675	0.000501	0.000568	0.000791	0.001256	0.002531	0.006664
		1.27417	0.000676	0.000513	0.00057	0.000785	0.001258	0.002529	0.006648
		1.275	0.000672	0.000516	0.000572	0.000777	0.001261	0.002528	0.006631
		1.27583	0.000671	0.000514	0.000572	0.000773	0.001259	0.002526	0.006615
		1.27667	0.000666	0.000503	0.000571	0.000772	0.001257	0.002521	0.006609
		1.2775	0.000661	0.000491	0.000567	0.000767	0.001251	0.002513	0.006605
		1.27833	0.000655	0.000477	0.000565	0.000764	0.001247	0.002505	0.006598
		1.27917	0.00065	0.000472	0.000559	0.000763	0.001242	0.002497	0.00659
		1.28	0.000642	0.000473	0.000555	0.000759	0.00124	0.002489	0.006585
		1.28083	0.00064	0.000474	0.000552	0.00076	0.001236	0.002489	0.006571
		1.28167	0.000638	0.000484	0.000549	0.000761	0.001236	0.002487	0.006556
		1.2825	0.000639	0.000492	0.000548	0.000763	0.001238	0.002485	0.006542
		1.28333	0.000641	0.000494	0.000551	0.000767	0.001238	0.002483	0.006529
		1.28417	0.000646	0.000493	0.000551	0.000773	0.00124	0.002483	0.006513
		1.285	0.000649	0.000495	0.000553	0.000776	0.001245	0.002475	0.006501
		1.28583	0.000651	0.000491	0.000554	0.000782	0.001244	0.002471	0.006491
		1.28667	0.000649	0.000487	0.000553	0.000791	0.001241	0.002469	0.006483
		1.2875	0.000642	0.000486	0.000549	0.000794	0.001238	0.002469	0.006474
		1.28833	0.000637	0.000487	0.00055	0.000798	0.001234	0.002466	0.006467
		1.28917	0.00063	0.000485	0.000551	0.000804	0.00123	0.002468	0.00646
		1.29	0.000629	0.000488	0.000551	0.000802	0.001234	0.002468	0.006453
		1.29083	0.000631	0.000493	0.000554	0.000798	0.00124	0.002466	0.006443
		1.29167	0.000634	0.000494	0.000557	0.000796	0.001244	0.00246	0.006436
		1.2925	0.000635	0.000495	0.000552	0.000789	0.001244	0.002459	0.006426
		1.29333	0.000637	0.000499	0.000547	0.00078	0.001243	0.002451	0.006415
		1.29417	0.000637	0.0005	0.000544	0.000778	0.001233	0.002448	0.006403
		1.295	0.000636	0.0005	0.000536	0.000774	0.001223	0.002445	0.006392
		1.29583	0.000638	0.000503	0.000533	0.000772	0.001217	0.002444	0.00638
		1.29667	0.000638	0.000504	0.00054	0.000773	0.001216	0.002438	0.006371
		1.2975	0.000638	0.000502	0.000543	0.000776	0.001213	0.00244	0.006362
		1.29833	0.000636	0.000497	0.000549	0.000777	0.001217	0.002437	0.006354
		1.29917	0.000636	0.000486	0.000559	0.000774	0.001222	0.002433	0.006344
		1.3	0.000633	0.000475	0.000565	0.000773	0.001222	0.002427	0.006336
		1.30083	0.000629	0.000467	0.000568	0.000766	0.00122	0.002421	0.006325
		1.30167	0.000631	0.000462	0.000572	0.00076	0.00122	0.002413	0.006313
		1.3025	0.000632	0.000462	0.000574	0.000755	0.001213	0.002405	0.006308
		1.30333	0.000629	0.00047	0.000569	0.000755	0.001203	0.002398	0.006303
		1.30417	0.000631	0.000477	0.000569	0.000755	0.001199	0.002392	0.006297
		1.305	0.000633	0.000482	0.000567	0.000763	0.00119	0.002389	0.006293
		1.30583	0.00063	0.000486	0.000563	0.00077	0.001184	0.002387	0.006286
		1.30667	0.000628	0.000489	0.000559	0.000771	0.001182	0.002386	0.006272
		1.3075	0.000628	0.000484	0.000553	0.000774	0.00118	0.002384	0.006256
		1.30833	0.000622	0.000482	0.000546	0.000776	0.001176	0.00238	0.006242
		1.30917	0.000623	0.000479	0.000542	0.000774	0.001179	0.00238	0.006228
		1.31	0.000627	0.000475	0.000539	0.000772	0.001175	0.002379	0.006215
		1.31083	0.000633	0.00047	0.000538	0.000777	0.001174	0.002376	0.006205
		1.31167	0.000637	0.00047	0.000541	0.000782	0.001179	0.002377	0.006196
		1.3125	0.000643	0.000465	0.000546	0.000784	0.001183	0.002378	0.006184
		1.31333	0.000644	0.000462	0.00055	0.000787	0.001185	0.002374	0.006168
		1.31417	0.000642	0.000463	0.000555	0.00079	0.001192	0.002369	0.006151
		1.315	0.000643	0.000465	0.000562	0.000789	0.001194	0.002363	0.006134
		1.31583	0.000647	0.000466	0.000564	0.000785	0.00119	0.002356	0.006118
		1.31667	0.000653	0.000475	0.000563	0.00078	0.001188	0.002348	0.006106
		1.3175	0.000657	0.000482	0.000557	0.000777	0.001185	0.002341	0.006102
		1.31833	0.00066	0.000486	0.000549	0.000772	0.001181	0.002332	0.006098
		1.31917	0.000656	0.000493	0.000539	0.000769	0.001178	0.002328	0.006096
		1.32	0.000652	0.000498	0.000527	0.000763	0.001175	0.002324	0.006089
		1.32083	0.000647	0.000496	0.000516	0.000757	0.001172	0.002319	0.006081
		1.32167	0.000641	0.000494	0.000512	0.000748	0.00117	0.002318	0.006069
		1.3225	0.000634	0.000494	0.000511	0.000743	0.001167	0.00232	0.006061
		1.32333	0.000631	0.000488	0.000511	0.00074	0.001168	0.002317	0.006057
		1.32417	0.000625	0.000485	0.000517	0.000742	0.001167	0.002307	0.006055
		1.325	0.000618	0.000486	0.000528	0.000752	0.001169	0.002304	0.006054
		1.32583	0.00062	0.000486	0.000535	0.000764	0.001167	0.002297	0.006051
		1.32667	0.00062	0.000484	0.000537	0.000772	0.001165	0.002288	0.006044
		1.3275	0.000623	0.000486	0.000537	0.000781	0.001161	0.002287	0.006033
		1.32833	0.000627	0.000489	0.000534	0.000787	0.001159	0.002291	0.006026
		1.32917	0.000634	0.00049	0.000528	0.000786	0.001155	0.002289	0.006017
		1.33	0.000633	0.000489	0.000523	0.00078	0.001156	0.00229	0.006009
		1.33083	0.000629	0.000495	0.000523	0.000775	0.001156	0.002289	0.006
		1.33167	0.00062	0.000494	0.000524	0.000767	0.001157	0.002282	0.00599
		1.3325	0.000614	0.000489	0.000525	0.000757	0.001158	0.00228	0.005975
		1.33333	0.000605	0.000487	0.000529	0.00075	0.001162	0.00228	0.005962
		1.33417	0.000603	0.000491	0.000531	0.000747	0.001166	0.002281	0.005947
		1.335	0.000605	0.000489	0.00053	0.000743	0.001169	0.002283	0.005941
		1.33583	0.000609	0.000493	0.000534	0.00074	0.001173	0.002289	0.005934
		1.33667	0.000614	0.000496	0.000537	0.000741	0.001175	0.002288	0.005925
		1.3375	0.000618	0.000498	0.000534	0.000746	0.001173	0.002288	0.005917
		1.33833	0.000621	0.000492	0.000532	0.000748	0.001168	0.002282	0.005911
		1.33917	0.000621	0.000489	0.000531	0.000753	0.001167	0.00228	0.005903
		1.34	0.000623	0.000481	0.00053	0.000757	0.001164	0.002273	0.005898
		1.34083	0.00062	0.000476	0.000529	0.000758	0.001161	0.002271	0.005899
		1.34167	0.000619	0.000473	0.000535	0.000751	0.001162	0.002263	0.005898
		1.3425	0.000617	0.000474	0.000544	0.000745	0.001163	0.002259	0.005894
		1.34333	0.000616	0.000477	0.000551	0.000733	0.001159	0.00225	0.005887
		1.34417	0.000612	0.000483	0.000552	0.000723	0.001157	0.002244	0.005872
		1.345	0.00061	0.00049	0.00055	0.00072	0.001155	0.002235	0.005858
		1.34583	0.000608	0.000491	0.000547	0.000724	0.001151	0.002227	0.005844
		1.34667	0.000609	0.000493	0.000542	0.000729	0.001148	0.002221	0.005829
		1.3475	0.000604	0.000495	0.000534	0.000742	0.001147	0.002221	0.00582
		1.34833	0.000605	0.000499	0.000535	0.00075	0.001144	0.002217	0.005817
		1.34917	0.000601	0.000496	0.000534	0.000749	0.001142	0.002218	0.005813
		1.35	0.000595	0.000499	0.000532	0.000749	0.001141	0.002221	0.005808
		1.35083	0.000585	0.000504	0.000531	0.000746	0.001139	0.002227	0.005802
		1.35167	0.000584	0.000504	0.00053	0.000737	0.00114	0.002223	0.005792
		1.3525	0.000577	0.0005	0.000526	0.00073	0.001141	0.002227	0.005783
		1.35333	0.000578	0.000499	0.000527	0.000728	0.001142	0.002228	0.005772
		1.35417	0.00058	0.000499	0.000527	0.000721	0.001142	0.002222	0.005761
		1.355	0.00059	0.00049	0.000523	0.000714	0.001142	0.002211	0.005754
		1.35583	0.000592	0.000485	0.000528	0.000716	0.001136	0.002206	0.00575
		1.35667	0.000599	0.000486	0.000534	0.000722	0.001131	0.002199	0.005742
		1.3575	0.000606	0.000484	0.000534	0.000728	0.001124	0.002192	0.005739
		1.35833	0.000615	0.000483	0.00054	0.000735	0.001118	0.002191	0.005738
		1.35917	0.000617	0.000486	0.000544	0.000744	0.001114	0.002198	0.005731
		1.36	0.000625	0.000484	0.000536	0.000746	0.001117	0.002198	0.00572
		1.36083	0.00063	0.000478	0.000527	0.000742	0.001118	0.002201	0.005709
		1.36167	0.000629	0.000475	0.00052	0.000737	0.00112	0.002202	0.005697
		1.3625	0.000624	0.000471	0.000514	0.000733	0.001122	0.002203	0.005684
		1.36333	0.00062	0.000473	0.000511	0.000728	0.001123	0.002194	0.005679
		1.36417	0.000614	0.000479	0.000518	0.000725	0.001123	0.002189	0.005676
		1.365	0.000607	0.000485	0.000526	0.000721	0.001127	0.002182	0.005675
		1.36583	0.000604	0.000493	0.000531	0.000718	0.00113	0.002173	0.005669
		1.36667	0.000605	0.000498	0.000535	0.000715	0.001133	0.002165	0.005661
		1.3675	0.000604	0.000501	0.000534	0.000712	0.001135	0.002163	0.00565
		1.36833	0.000602	0.000501	0.00053	0.00071	0.001134	0.002158	0.005639
		1.36917	0.000608	0.000501	0.000525	0.000712	0.00113	0.002153	0.005628
		1.37	0.000614	0.000499	0.000524	0.000717	0.001131	0.002151	0.005623
		1.37083	0.000616	0.000501	0.000525	0.00072	0.00113	0.00215	0.00562
		1.37167	0.000624	0.000497	0.000526	0.000727	0.001126	0.002146	0.005615
		1.3725	0.000628	0.000493	0.000524	0.000729	0.001121	0.002148	0.005606
		1.37333	0.000618	0.000489	0.000525	0.000729	0.001115	0.002147	0.0056
		1.37417	0.000608	0.000487	0.00052	0.000723	0.001106	0.002148	0.005589
		1.375	0.000598	0.000481	0.000514	0.000717	0.001098	0.002147	0.005576
		1.37583	0.00058	0.000482	0.00051	0.000707	0.00109	0.002147	0.005563
		1.37667	0.000569	0.000479	0.000513	0.000701	0.001092	0.002143	0.005555
		1.3775	0.000568	0.000481	0.000514	0.0007	0.001092	0.002145	0.005545
		1.37833	0.000566	0.000479	0.000519	0.000707	0.001094	0.002146	0.005536
		1.37917	0.000563	0.000482	0.000522	0.000715	0.001096	0.002146	0.00553
		1.38	0.000568	0.000484	0.000524	0.000725	0.0011	0.002147	0.005522
		1.38083	0.00057	0.000487	0.00052	0.000733	0.0011	0.002146	0.005514
		1.38167	0.000571	0.000485	0.000516	0.000735	0.0011	0.002146	0.005504
		1.3825	0.000573	0.000485	0.000509	0.000731	0.0011	0.002144	0.005492
		1.38333	0.000583	0.000485	0.000508	0.000726	0.001101	0.00214	0.005486
		1.38417	0.000587	0.000482	0.000503	0.000721	0.001098	0.002134	0.005479
		1.385	0.000593	0.000485	0.000502	0.000715	0.001091	0.002131	0.005475
		1.38583	0.000597	0.000493	0.000503	0.000715	0.001088	0.00212	0.005472
		1.38667	0.000602	0.000499	0.000507	0.000716	0.001081	0.002109	0.005475
		1.3875	0.000601	0.000506	0.000506	0.000717	0.001076	0.002102	0.005468
		1.38833	0.0006	0.000514	0.000508	0.000722	0.001078	0.002096	0.005459
		1.38917	0.000596	0.00052	0.000508	0.000725	0.001082	0.002091	0.005447
		1.39	0.000593	0.000517	0.000509	0.000724	0.001083	0.002092	0.005436
		1.39083	0.000587	0.000511	0.000507	0.000721	0.001091	0.002094	0.005414
		1.39167	0.000586	0.000504	0.000501	0.000717	0.001098	0.002095	0.0054
		1.3925	0.000587	0.000495	0.000498	0.000709	0.001098	0.002095	0.005388
		1.39333	0.000589	0.000485	0.000493	0.000708	0.001098	0.002094	0.005379
		1.39417	0.00059	0.000483	0.000488	0.000707	0.001103	0.002092	0.005368
		1.395	0.000594	0.000486	0.000487	0.000713	0.0011	0.002087	0.005366
		1.39583	0.000593	0.000488	0.000492	0.000719	0.001097	0.002083	0.00536
		1.39667	0.000591	0.000488	0.000497	0.000725	0.001096	0.002077	0.005355
		1.3975	0.000587	0.000489	0.000504	0.000729	0.001098	0.002075	0.005352
		1.39833	0.000584	0.000488	0.000514	0.000731	0.001093	0.002071	0.005346
		1.39917	0.000579	0.000487	0.000523	0.000728	0.001091	0.002068	0.005341
		1.4	0.000577	0.000486	0.000524	0.000726	0.00109	0.002064	0.005338
		1.40083	0.000576	0.000484	0.000526	0.000721	0.001089	0.002062	0.005331
		1.40167	0.000577	0.000483	0.000524	0.00071	0.001083	0.002051	0.005321
		1.4025	0.000576	0.000476	0.000517	0.000701	0.001081	0.002043	0.005317
		1.40333	0.000577	0.000464	0.000508	0.000694	0.001075	0.002037	0.005306
		1.40417	0.000575	0.000454	0.000505	0.000688	0.001069	0.002035	0.0053
		1.405	0.000573	0.000449	0.000498	0.000689	0.001066	0.002029	0.005295
		1.40583	0.000569	0.000441	0.000495	0.000694	0.001064	0.002027	0.005294
		1.40667	0.000567	0.000443	0.000494	0.000696	0.001063	0.002023	0.005289
		1.4075	0.000561	0.000449	0.000494	0.000702	0.001067	0.002023	0.005291
		1.40833	0.000558	0.000453	0.000492	0.000705	0.001069	0.002016	0.005287
		1.40917	0.000556	0.000454	0.000491	0.000704	0.00107	0.002019	0.00528
		1.41	0.000553	0.000457	0.000487	0.000707	0.001071	0.002022	0.005272
		1.41083	0.00055	0.000458	0.000486	0.00071	0.001074	0.002027	0.005265
		1.41167	0.000548	0.000454	0.000489	0.00071	0.001077	0.002029	0.005249
		1.4125	0.000544	0.000452	0.000493	0.000709	0.001081	0.00203	0.005239
		1.41333	0.000542	0.000456	0.000501	0.000709	0.001081	0.002026	0.005224
		1.41417	0.00054	0.00046	0.000512	0.000703	0.001078	0.002019	0.005209
		1.415	0.000538	0.000463	0.000522	0.0007	0.001074	0.002013	0.005193
		1.41583	0.000539	0.000468	0.000529	0.000695	0.001068	0.002007	0.005181
		1.41667	0.000542	0.000472	0.000532	0.000691	0.001061	0.002005	0.005161
		1.4175	0.000544	0.000472	0.000533	0.000684	0.001058	0.002008	0.005153
		1.41833	0.000548	0.000473	0.00053	0.000679	0.001056	0.00201	0.005143
		1.41917	0.000555	0.000476	0.000523	0.000674	0.001056	0.002012	0.005137
		1.42	0.000555	0.00048	0.000516	0.000674	0.00106	0.002009	0.00513
		1.42083	0.000559	0.000483	0.000513	0.000677	0.00106	0.002008	0.005134
		1.42167	0.000562	0.000485	0.000511	0.000687	0.00106	0.002004	0.005128
		1.4225	0.00056	0.000485	0.000513	0.000699	0.001061	0.002005	0.00513
		1.42333	0.000557	0.00048	0.000514	0.000706	0.001056	0.002001	0.00513
		1.42417	0.000559	0.000473	0.000513	0.000706	0.001047	0.002005	0.005135
		1.425	0.000555	0.000468	0.000514	0.000705	0.001043	0.002005	0.005133
		1.42583	0.000551	0.000462	0.000509	0.000699	0.001038	0.002005	0.005134
		1.42667	0.000549	0.000457	0.000501	0.000691	0.001033	0.002004	0.00513
		1.4275	0.000549	0.000458	0.000495	0.000686	0.001035	0.002003	0.005125
		1.42833	0.000548	0.00046	0.000496	0.000684	0.001039	0.001997	0.005117
		1.42917	0.000549	0.000461	0.000492	0.000684	0.001042	0.001991	0.005106
		1.43	0.000549	0.000467	0.000493	0.000685	0.001046	0.001984	0.005092
		1.43083	0.00055	0.000472	0.000497	0.00069	0.001052	0.001975	0.005083
		1.43167	0.000548	0.000468	0.000501	0.000696	0.001054	0.001971	0.005073
		1.4325	0.000545	0.000468	0.000501	0.0007	0.001055	0.001967	0.005058
		1.43333	0.000543	0.000471	0.000504	0.000697	0.001053	0.001966	0.005047
		1.43417	0.000541	0.000467	0.000504	0.000695	0.001047	0.001966	0.00504
		1.435	0.000533	0.000466	0.000503	0.000693	0.001037	0.001963	0.005032
		1.43583	0.000528	0.000472	0.000503	0.00069	0.001031	0.001956	0.005018
		1.43667	0.000522	0.000472	0.0005	0.000689	0.001026	0.001948	0.005015
		1.4375	0.00052	0.000469	0.000495	0.000693	0.001023	0.001937	0.00501
		1.43833	0.000517	0.00047	0.000492	0.000695	0.001025	0.001924	0.004999
		1.43917	0.000523	0.000469	0.000484	0.00069	0.001031	0.001921	0.004986
		1.44	0.000531	0.000466	0.000479	0.000687	0.001035	0.001918	0.004975
		1.44083	0.00054	0.000467	0.00048	0.000682	0.001039	0.001918	0.004961
		1.44167	0.000549	0.000466	0.000484	0.00068	0.00104	0.001924	0.004949
		1.4425	0.000556	0.000467	0.000489	0.000678	0.00104	0.001934	0.004942
		1.44333	0.000562	0.000466	0.000497	0.000681	0.001035	0.001935	0.004942
		1.44417	0.000565	0.000469	0.000506	0.000687	0.001029	0.00194	0.004944
		1.445	0.000565	0.000469	0.000514	0.000695	0.001021	0.001941	0.004944
		1.44583	0.000564	0.000474	0.00052	0.000695	0.001019	0.001937	0.004946
		1.44667	0.000561	0.000472	0.000524	0.000695	0.001018	0.001931	0.004944
		1.4475	0.000555	0.000475	0.000529	0.000697	0.001019	0.00193	0.00494
		1.44833	0.00055	0.000476	0.000523	0.000692	0.001022	0.001925	0.004937
		1.44917	0.000546	0.00048	0.000519	0.000686	0.001025	0.001922	0.004937
		1.45	0.000542	0.000484	0.000512	0.000679	0.001023	0.001918	0.004931
		1.45083	0.00054	0.000492	0.000501	0.00067	0.001021	0.001913	0.004927
		1.45167	0.000541	0.000497	0.000493	0.00066	0.001023	0.001906	0.004923
		1.4525	0.000542	0.0005	0.00049	0.00065	0.001024	0.001899	0.004916
		1.45333	0.000542	0.000497	0.000482	0.000642	0.001026	0.001895	0.004907
		1.45417	0.000542	0.000492	0.000477	0.000646	0.001029	0.001898	0.004902
		1.455	0.00054	0.000487	0.000481	0.000653	0.00103	0.001898	0.004896
		1.45583	0.000534	0.000484	0.000484	0.000659	0.001022	0.001903	0.004885
		1.45667	0.000529	0.000473	0.000489	0.00067	0.001016	0.001906	0.004873
		1.4575	0.000526	0.000469	0.000501	0.000679	0.001011	0.001907	0.00486
		1.45833	0.000523	0.000468	0.000513	0.000681	0.001006	0.0019	0.004846
		1.45917	0.000523	0.000463	0.000516	0.000681	0.000999	0.001903	0.004836
		1.46	0.000522	0.00046	0.000518	0.00068	0.001001	0.001898	0.004833
		1.46083	0.000521	0.000467	0.000515	0.000674	0.001002	0.001899	0.004831
		1.46167	0.000518	0.00047	0.00051	0.000667	0.001005	0.001899	0.00483
		1.4625	0.000517	0.000468	0.000507	0.000656	0.001005	0.001909	0.004829
		1.46333	0.000513	0.000472	0.000506	0.00065	0.001007	0.001905	0.00482
		1.46417	0.000519	0.000475	0.000502	0.000645	0.00101	0.001904	0.004809
		1.465	0.000522	0.000472	0.000502	0.000647	0.001011	0.001903	0.004799
		1.46583	0.00053	0.000464	0.000499	0.000653	0.001008	0.0019	0.004791
		1.46667	0.000535	0.000464	0.000493	0.000665	0.001006	0.00189	0.004782
		1.4675	0.00054	0.000462	0.00049	0.000672	0.001006	0.001892	0.004779
		1.46833	0.000537	0.000459	0.000491	0.000676	0.000996	0.001891	0.004774
		1.46917	0.000537	0.000458	0.000487	0.000678	0.00099	0.001883	0.004767
		1.47	0.000536	0.000464	0.000483	0.000676	0.000986	0.001877	0.004757
		1.47083	0.000542	0.000468	0.000483	0.000667	0.000985	0.001873	0.004749
		1.47167	0.000547	0.000472	0.000479	0.000664	0.000984	0.001863	0.00474
		1.4725	0.000552	0.000471	0.000478	0.00066	0.000992	0.001856	0.00473
		1.47333	0.000557	0.000469	0.00048	0.000657	0.000998	0.001853	0.004722
		1.47417	0.000555	0.000463	0.000483	0.000662	0.001004	0.00185	0.004711
		1.475	0.000548	0.00045	0.000484	0.000672	0.001011	0.001851	0.004702
		1.47583	0.00054	0.000441	0.000485	0.000678	0.001017	0.001857	0.004691
		1.47667	0.000532	0.000438	0.00048	0.000687	0.00102	0.00186	0.004685
		1.4775	0.000522	0.000438	0.000474	0.000698	0.001021	0.001862	0.004683
		1.47833	0.000515	0.000444	0.000474	0.000699	0.00102	0.001864	0.004685
		1.47917	0.000509	0.000456	0.000472	0.000695	0.001015	0.001862	0.004683
		1.48	0.000507	0.000465	0.000474	0.000689	0.001003	0.001855	0.004681
		1.48083	0.00051	0.000471	0.000477	0.000682	0.00099	0.001851	0.004674
		1.48167	0.000511	0.000479	0.000482	0.000671	0.00098	0.001844	0.004664
		1.4825	0.000517	0.00048	0.000486	0.000665	0.000971	0.001836	0.004657
		1.48333	0.00052	0.000483	0.000491	0.00066	0.000968	0.001831	0.00465
		1.48417	0.00052	0.000484	0.000494	0.000663	0.000975	0.001829	0.004648
		1.485	0.000515	0.000487	0.000496	0.000669	0.000982	0.001827	0.004648
		1.48583	0.000512	0.000484	0.000495	0.000673	0.000992	0.001831	0.004646
		1.48667	0.000507	0.000488	0.000491	0.000675	0.001006	0.00184	0.004642
		1.4875	0.000505	0.000486	0.000484	0.000681	0.001014	0.00185	0.00464
		1.48833	0.000506	0.000488	0.000477	0.000682	0.001012	0.001859	0.004633
		1.48917	0.000506	0.000483	0.000469	0.000675	0.001016	0.001865	0.004624
		1.49	0.000506	0.000481	0.000463	0.000675	0.001013	0.001866	0.00462
		1.49083	0.000507	0.000473	0.00046	0.000676	0.001001	0.001862	0.004614
		1.49167	0.000505	0.00047	0.000458	0.00067	0.000993	0.001853	0.004601
		1.4925	0.000502	0.000462	0.000463	0.000663	0.000988	0.001843	0.004594
		1.49333	0.000505	0.000459	0.000475	0.000662	0.000978	0.001832	0.004589
		1.49417	0.000507	0.00046	0.000487	0.000655	0.000974	0.001828	0.004575
		1.495	0.00051	0.000466	0.000497	0.000648	0.000974	0.001826	0.004566
		1.49583	0.000517	0.000466	0.000509	0.000645	0.000977	0.001829	0.004559
		1.49667	0.000521	0.00047	0.000514	0.000647	0.00098	0.001832	0.004549
		1.4975	0.000518	0.000473	0.000512	0.000646	0.000983	0.001837	0.004541
		1.49833	0.000516	0.00047	0.000509	0.000647	0.000986	0.001835	0.004535
		1.49917	0.000512	0.000464	0.000502	0.00065	0.000986	0.001832	0.004526
		1.5	0.000503	0.000458	0.000493	0.00065	0.000986	0.001824	0.00452
		1.50083	0.000495	0.000452	0.000481	0.000651	0.000986	0.00182	0.004515
		1.50167	0.000493	0.000448	0.000475	0.000653	0.000986	0.001813	0.004512
		1.5025	0.000493	0.00045	0.00047	0.000655	0.000987	0.001806	0.004512
		1.50333	0.000493	0.000453	0.00047	0.000656	0.000993	0.001801	0.004514
		1.50417	0.000496	0.000461	0.000469	0.000656	0.000995	0.001801	0.004514
		1.505	0.000499	0.000465	0.000477	0.000653	0.000996	0.001796	0.004515
		1.50583	0.000503	0.000473	0.000482	0.000649	0.001	0.001791	0.004509
		1.50667	0.000503	0.000476	0.000483	0.000644	0.000997	0.00179	0.004505
		1.5075	0.000503	0.000475	0.000483	0.00064	0.000991	0.001785	0.004499
		1.50833	0.000502	0.00047	0.000488	0.000636	0.000988	0.001779	0.004493
		1.50917	0.000501	0.000468	0.000486	0.000634	0.000987	0.001778	0.004484
		1.51	0.000491	0.00046	0.000483	0.000631	0.000984	0.001776	0.004476
		1.51083	0.000486	0.000457	0.000484	0.000632	0.000984	0.001775	0.004463
		1.51167	0.000484	0.00046	0.000486	0.00063	0.000983	0.001777	0.004448
		1.5125	0.000486	0.000465	0.000481	0.00063	0.000981	0.001779	0.00444
		1.51333	0.000492	0.000472	0.000483	0.000632	0.000978	0.001776	0.004435
		1.51417	0.000501	0.000478	0.000487	0.000636	0.000975	0.001777	0.004428
		1.515	0.000509	0.00048	0.000488	0.000634	0.000971	0.001777	0.004424
		1.51583	0.000517	0.000479	0.000487	0.000637	0.000968	0.001778	0.004426
		1.51667	0.00052	0.000478	0.000488	0.000637	0.000968	0.00178	0.004418
		1.5175	0.000523	0.000473	0.000483	0.000636	0.00097	0.001783	0.004408
		1.51833	0.000524	0.000469	0.000479	0.000632	0.000971	0.001785	0.004402
		1.51917	0.000524	0.000466	0.000475	0.000635	0.000982	0.001785	0.004395
		1.52	0.000523	0.000464	0.000472	0.000633	0.000983	0.001784	0.004383
		1.52083	0.000521	0.000459	0.000473	0.000634	0.000983	0.00178	0.004377
		1.52167	0.000516	0.000454	0.000476	0.000638	0.000978	0.001782	0.004375
		1.5225	0.000515	0.000449	0.000482	0.000642	0.000975	0.001783	0.004368
		1.52333	0.000509	0.000443	0.000487	0.000643	0.000969	0.00178	0.004356
		1.52417	0.000505	0.000438	0.000493	0.000644	0.00097	0.001777	0.00435
		1.525	0.000499	0.000439	0.000495	0.000643	0.000975	0.001777	0.004347
		1.52583	0.000498	0.000439	0.000497	0.000641	0.000979	0.001769	0.004339
		1.52667	0.000491	0.000445	0.000492	0.000643	0.000982	0.001761	0.004335
		1.5275	0.000487	0.000455	0.00049	0.000645	0.00098	0.001758	0.004338
		1.52833	0.000485	0.000463	0.000486	0.000651	0.000973	0.001758	0.004335
		1.52917	0.000488	0.000467	0.00048	0.000655	0.000964	0.001752	0.004327
		1.53	0.000489	0.000476	0.000472	0.000655	0.000955	0.001751	0.004322
		1.53083	0.000492	0.000479	0.000466	0.000649	0.00095	0.001749	0.004314
		1.53167	0.000499	0.000473	0.000461	0.000643	0.000946	0.001744	0.004305
		1.5325	0.000507	0.000471	0.000459	0.00063	0.000947	0.001738	0.004296
		1.53333	0.00051	0.000468	0.000455	0.000626	0.000951	0.001736	0.00429
		1.53417	0.000513	0.000459	0.000454	0.000628	0.000954	0.001733	0.004286
		1.535	0.000514	0.00045	0.000458	0.000632	0.000955	0.001731	0.004285
		1.53583	0.000513	0.000452	0.000461	0.000639	0.000956	0.001731	0.004287
		1.53667	0.000509	0.000447	0.000462	0.000648	0.000959	0.001733	0.004291
		1.5375	0.000506	0.000448	0.00047	0.00065	0.000957	0.001738	0.004295
		1.53833	0.000502	0.000452	0.000481	0.000649	0.00096	0.001738	0.004293
		1.53917	0.000503	0.000457	0.000487	0.000646	0.00096	0.001736	0.004289
		1.54	0.0005	0.000457	0.000494	0.000642	0.000957	0.001732	0.004282
		1.54083	0.000498	0.000464	0.000499	0.00064	0.000948	0.001724	0.004273
		1.54167	0.000499	0.000468	0.000498	0.000639	0.000939	0.001709	0.004266
		1.5425	0.0005	0.000471	0.000492	0.000641	0.000929	0.001703	0.004259
		1.54333	0.000496	0.000474	0.000489	0.000642	0.000923	0.001699	0.00425
		1.54417	0.000492	0.000479	0.000481	0.00064	0.000922	0.001693	0.004244
		1.545	0.00049	0.000474	0.000476	0.000639	0.000923	0.001692	0.004239
		1.54583	0.000484	0.00047	0.000477	0.00064	0.000928	0.001695	0.004237
		1.54667	0.000479	0.000464	0.000479	0.000638	0.000932	0.001692	0.004234
		1.5475	0.000478	0.000457	0.000476	0.000639	0.000937	0.001689	0.004232
		1.54833	0.000479	0.000448	0.000478	0.000645	0.000938	0.001691	0.004223
		1.54917	0.000476	0.000446	0.00048	0.00065	0.000946	0.001692	0.004213
		1.55	0.000477	0.000442	0.000479	0.000655	0.000955	0.001692	0.004197
		1.55083	0.000477	0.000439	0.00048	0.000658	0.000965	0.001699	0.004187
		1.55167	0.000481	0.000441	0.000481	0.000659	0.000972	0.001698	0.004179
		1.5525	0.000483	0.000445	0.00048	0.000657	0.000977	0.001697	0.004177
		1.55333	0.000492	0.000448	0.000477	0.000654	0.000975	0.001696	0.004171
		1.55417	0.000499	0.000456	0.000475	0.000649	0.000967	0.001698	0.004171
		1.555	0.000503	0.000467	0.000471	0.000646	0.000959	0.001697	0.004165
		1.55583	0.000504	0.000469	0.000473	0.000644	0.000953	0.001703	0.004159
		1.55667	0.000502	0.000471	0.000473	0.00064	0.000948	0.001708	0.004149
		1.5575	0.000495	0.000472	0.000474	0.000638	0.00095	0.001707	0.004147
		1.55833	0.00049	0.000468	0.000475	0.000636	0.000954	0.001702	0.00414
		1.55917	0.000491	0.00046	0.000472	0.000637	0.000958	0.0017	0.004136
		1.56	0.000489	0.000457	0.000469	0.000634	0.000963	0.001692	0.004132
		1.56083	0.000491	0.000454	0.00047	0.00064	0.000967	0.001681	0.00413
		1.56167	0.000496	0.000451	0.000472	0.000641	0.00097	0.001679	0.004123
		1.5625	0.000498	0.000449	0.000472	0.000643	0.000968	0.001676	0.004119
		1.56333	0.000493	0.000448	0.000477	0.000641	0.000965	0.001673	0.004115
		1.56417	0.000492	0.000448	0.000479	0.000643	0.000958	0.001674	0.004111
		1.565	0.000489	0.000443	0.000476	0.000637	0.000952	0.001683	0.004107
		1.56583	0.000483	0.000444	0.000473	0.000638	0.000942	0.001682	0.004106
		1.56667	0.000479	0.000446	0.000471	0.000638	0.000933	0.001686	0.004107
		1.5675	0.000481	0.000447	0.000466	0.000643	0.000928	0.001687	0.004107
		1.56833	0.000482	0.000448	0.000464	0.000644	0.000926	0.001686	0.004106
		1.56917	0.000483	0.000451	0.000463	0.000655	0.000926	0.001681	0.004107
		1.57	0.000481	0.00045	0.000463	0.000662	0.000928	0.001683	0.004103
		1.57083	0.000483	0.000448	0.000468	0.000668	0.000936	0.001682	0.004096
		1.57167	0.000483	0.000448	0.000473	0.00067	0.00094	0.001682	0.004088
		1.5725	0.000479	0.000449	0.000476	0.000671	0.00094	0.001681	0.00408
		1.57333	0.000481	0.00045	0.000482	0.000665	0.000936	0.001676	0.00407
		1.57417	0.000485	0.000452	0.000487	0.000655	0.000935	0.001672	0.00406
		1.575	0.000484	0.000457	0.000481	0.00065	0.000928	0.001665	0.004056
		1.57583	0.000483	0.00046	0.000477	0.000648	0.000922	0.001658	0.004048
		1.57667	0.000487	0.000461	0.000473	0.00065	0.000922	0.001654	0.004042
		1.5775	0.000487	0.000463	0.000466	0.00065	0.000925	0.001653	0.004036
		1.57833	0.000493	0.000465	0.000459	0.000657	0.000924	0.00165	0.004031
		1.57917	0.000494	0.000464	0.000459	0.000654	0.000927	0.001649	0.004025
		1.58	0.000496	0.000469	0.000462	0.00065	0.00093	0.001647	0.00403
		1.58083	0.000495	0.000473	0.00046	0.000643	0.000929	0.001647	0.004033
		1.58167	0.000491	0.000476	0.000464	0.000639	0.000922	0.001647	0.004034
		1.5825	0.00048	0.000479	0.000467	0.000632	0.000923	0.001648	0.004033
		1.58333	0.000478	0.000478	0.000469	0.000629	0.000922	0.001651	0.004029
		1.58417	0.000477	0.000477	0.000469	0.000627	0.000924	0.001653	0.004017
		1.585	0.000477	0.000475	0.000475	0.00063	0.000929	0.001653	0.004007
		1.58583	0.000482	0.000472	0.000471	0.000637	0.000938	0.001653	0.003995
		1.58667	0.000487	0.000471	0.000467	0.000647	0.000943	0.001649	0.003991
		1.5875	0.000491	0.00047	0.000465	0.000659	0.000947	0.001645	0.00399
		1.58833	0.000492	0.000464	0.000457	0.000672	0.000949	0.001645	0.003989
		1.58917	0.00049	0.000458	0.000448	0.000677	0.000949	0.001646	0.003989
		1.59	0.00049	0.000455	0.000444	0.000677	0.000947	0.001644	0.003991
		1.59083	0.000495	0.000454	0.000439	0.000675	0.000946	0.001649	0.003987
		1.59167	0.000496	0.000454	0.000436	0.000671	0.000946	0.001654	0.003982
		1.5925	0.000499	0.00046	0.000441	0.000662	0.000942	0.001654	0.003977
		1.59333	0.000505	0.000466	0.000449	0.000655	0.000944	0.001649	0.003972
		1.59417	0.000506	0.000471	0.000454	0.000653	0.000942	0.001652	0.003965
		1.595	0.000501	0.00047	0.000462	0.000648	0.00094	0.001649	0.003964
		1.59583	0.000495	0.000471	0.000466	0.000649	0.000935	0.001647	0.003957
		1.59667	0.000487	0.000468	0.000468	0.000655	0.000933	0.001649	0.00395
		1.5975	0.000482	0.000463	0.000465	0.000661	0.000929	0.001651	0.003942
		1.59833	0.00048	0.000454	0.000464	0.000665	0.000933	0.00165	0.003935
		1.59917	0.000481	0.000454	0.00046	0.000669	0.000933	0.00165	0.003926
		1.6	0.000486	0.000449	0.000464	0.000664	0.000934	0.001646	0.003923
		1.60083	0.000494	0.000447	0.000462	0.000661	0.00094	0.001644	0.003923
		1.60167	0.000494	0.000452	0.000463	0.000657	0.000944	0.001643	0.003922
		1.6025	0.000489	0.000459	0.000463	0.000654	0.000944	0.00164	0.003919
		1.60333	0.000482	0.00046	0.000463	0.000653	0.000947	0.001638	0.003906
		1.60417	0.000478	0.000465	0.000456	0.00066	0.000949	0.001635	0.003897
		1.605	0.00047	0.000468	0.000455	0.000661	0.000942	0.001629	0.003886
		1.60583	0.000472	0.000465	0.000456	0.000665	0.000937	0.001629	0.003875
		1.60667	0.000479	0.000466	0.000456	0.000668	0.00093	0.001626	0.003867
		1.6075	0.000489	0.000469	0.000459	0.000669	0.000923	0.001623	0.003873
		1.60833	0.000494	0.000465	0.00046	0.000667	0.00092	0.001622	0.00387
		1.60917	0.000498	0.000464	0.000458	0.000666	0.000922	0.001622	0.003866
		1.61	0.000496	0.000464	0.000453	0.000661	0.000924	0.001619	0.003863
		1.61083	0.00049	0.000459	0.000451	0.000657	0.000933	0.001618	0.003859
		1.61167	0.000483	0.000452	0.000447	0.000652	0.00094	0.001619	0.003849
		1.6125	0.000474	0.000451	0.000448	0.000644	0.000942	0.001622	0.003844
		1.61333	0.000472	0.000451	0.000451	0.00064	0.00094	0.001629	0.003837
		1.61417	0.000474	0.000454	0.000454	0.000638	0.000934	0.001632	0.003831
		1.615	0.00048	0.000455	0.000459	0.000639	0.000925	0.001634	0.003823
		1.61583	0.000487	0.00046	0.000463	0.000643	0.000916	0.001636	0.003818
		1.61667	0.000498	0.000461	0.000463	0.000653	0.000913	0.001638	0.003813
		1.6175	0.000504	0.000459	0.000463	0.000657	0.000915	0.001638	0.003817
		1.61833	0.000508	0.000458	0.000459	0.000667	0.000919	0.001637	0.00382
		1.61917	0.000508	0.000457	0.000455	0.00067	0.000924	0.001638	0.003825
		1.62	0.000502	0.000454	0.000457	0.000674	0.000934	0.001638	0.00383
		1.62083	0.000495	0.000455	0.00046	0.000676	0.000936	0.001634	0.003833
		1.62167	0.000492	0.000455	0.000461	0.000682	0.000936	0.001627	0.003829
		1.6225	0.000487	0.000452	0.000467	0.000674	0.000937	0.001623	0.003825
		1.62333	0.000482	0.000453	0.000472	0.000673	0.000932	0.001618	0.003816
		1.62417	0.000481	0.000456	0.000472	0.000665	0.000925	0.001615	0.003808
		1.625	0.000482	0.000457	0.000472	0.000656	0.000924	0.001612	0.003801
		1.62583	0.00048	0.000463	0.000475	0.000643	0.00092	0.001614	0.003798
		1.62667	0.000479	0.00047	0.000472	0.00065	0.000918	0.001619	0.003793
		1.6275	0.000477	0.000475	0.000471	0.000652	0.000922	0.001621	0.003795
		1.62833	0.000477	0.000476	0.000468	0.000661	0.000926	0.001623	0.003794
		1.62917	0.000475	0.000476	0.000469	0.00067	0.000931	0.001624	0.00379
		1.63	0.000473	0.000468	0.000468	0.000682	0.000935	0.001621	0.003786
		1.63083	0.000472	0.000465	0.000473	0.00068	0.000936	0.001609	0.003786
		1.63167	0.000475	0.000459	0.000476	0.000678	0.000936	0.001603	0.003781
		1.6325	0.000479	0.000456	0.000478	0.000671	0.000933	0.001596	0.003777
		1.63333	0.000482	0.000452	0.000474	0.000666	0.000931	0.001595	0.003779
		1.63417	0.000485	0.000453	0.000474	0.000658	0.000927	0.001596	0.003776
		1.635	0.000493	0.000453	0.00047	0.000655	0.000922	0.001605	0.003774
		1.63583	0.000493	0.000455	0.000469	0.000652	0.000918	0.001611	0.003773
		1.63667	0.00049	0.000456	0.000471	0.000652	0.000914	0.001617	0.003773
		1.6375	0.000489	0.000458	0.000476	0.000654	0.000907	0.001621	0.003764
		1.63833	0.000486	0.000462	0.000474	0.000654	0.000904	0.001627	0.003759
		1.63917	0.000478	0.000461	0.00047	0.000657	0.000905	0.001626	0.003756
		1.64	0.000472	0.000459	0.000467	0.000657	0.000906	0.001624	0.003749
		1.64083	0.00047	0.000462	0.00046	0.000654	0.000906	0.001619	0.003747
		1.64167	0.000467	0.000464	0.000451	0.000651	0.000911	0.001607	0.003754
		1.6425	0.000469	0.000462	0.00045	0.00065	0.000911	0.001594	0.00376
		1.64333	0.000472	0.00046	0.00045	0.00065	0.000909	0.001582	0.003767
		1.64417	0.000478	0.000458	0.000447	0.00065	0.000902	0.001577	0.003769
		1.645	0.000485	0.00045	0.000449	0.000657	0.000896	0.001577	0.003773
		1.64583	0.000492	0.000444	0.000453	0.00066	0.00089	0.001582	0.00377
		1.64667	0.000497	0.000443	0.000456	0.000663	0.00089	0.001589	0.00376
		1.6475	0.0005	0.000446	0.000457	0.000664	0.00089	0.001595	0.003752
		1.64833	0.0005	0.000452	0.000465	0.000671	0.0009	0.001592	0.003746
		1.64917	0.000497	0.00046	0.000468	0.000669	0.000911	0.001588	0.003737
		1.65	0.000491	0.000465	0.000471	0.000671	0.000919	0.001583	0.003722
		1.65083	0.000481	0.000466	0.000473	0.000674	0.000925	0.001577	0.00372
		1.65167	0.000478	0.000465	0.000472	0.000674	0.000929	0.001573	0.003709
		1.6525	0.000476	0.000457	0.000474	0.000666	0.000926	0.001575	0.003701
		1.65333	0.000478	0.00045	0.000474	0.000663	0.000921	0.001569	0.003696
		1.65417	0.000479	0.000449	0.000475	0.000658	0.000918	0.001574	0.003699
		1.655	0.000486	0.000447	0.000479	0.000649	0.000916	0.001579	0.003694
		1.65583	0.000488	0.000447	0.000485	0.000643	0.000917	0.001583	0.003697
		1.65667	0.000489	0.000454	0.000485	0.000642	0.000924	0.001589	0.003695
		1.6575	0.000486	0.000462	0.000482	0.000642	0.000929	0.0016	0.00369
		1.65833	0.000485	0.000467	0.00048	0.000647	0.000935	0.0016	0.003681
		1.65917	0.000486	0.000475	0.000472	0.000654	0.000938	0.001598	0.003677
		1.66	0.000485	0.000483	0.000465	0.000661	0.000936	0.001595	0.003672
		1.66083	0.000479	0.000487	0.000463	0.000668	0.00093	0.001588	0.003673
		1.66167	0.000484	0.000488	0.000468	0.000671	0.000929	0.00158	0.003678
		1.6625	0.000486	0.000488	0.000472	0.000668	0.000927	0.001576	0.003684
		1.66333	0.00048	0.000481	0.00048	0.000666	0.000919	0.001577	0.003689
[truncated: 10,004 more rows]

## Sheet: Figure 2b
		Fig. 2b: UPLC chromatograms of the time-dependent conversion of 25-OH-cholest-1,4-diene-3-one (CDO)
		time [min]	0	15	30	60	120
		AU [245 nm]
		0	6.7e-06	3e-07	1.03e-05	-8.2e-06	-2e-06			Fig. 2b: Measured conversion / % (relative peak area of 25-phospho-CDO/DDO at 240 nm)
		0.000833	1.3e-05	-3e-07	1.21e-05	-8.2e-06	-1.3e-06
		0.001667	2.36e-05	-4.2e-06	1.91e-05	-5.8e-06	-1e-07
		0.0025	3.05e-05	-1.04e-05	2.39e-05	-3.7e-06	4.2e-06			time [min]	25-phospho-CDO	DDO
		0.003333	3.79e-05	-1.24e-05	2.84e-05	-2.2e-06	2.3e-06
		0.004167	4.29e-05	-1.24e-05	2.38e-05	2e-07	3.9e-06			0	100	0
		0.005	4.29e-05	-1.17e-05	2.25e-05	-5e-07	8e-07			15	76.2198	23.7802
		0.005833	4.12e-05	-9.1e-06	1.69e-05	-2.9e-06	3e-06			30	32.6542	67.3458
		0.006667	3.91e-05	-1.05e-05	1.48e-05	-5.3e-06	-8e-07			60	5.75563	94.2444
		0.0075	3.23e-05	-1.18e-05	1.07e-05	-8e-06	1.9e-06			120	0	100
		0.008333	2.44e-05	-1.47e-05	1.67e-05	-1.16e-05	1.9e-06
		0.009167	2.11e-05	-1.46e-05	2.16e-05	-1.2e-05	3e-06
		0.01	1.83e-05	-1.5e-05	2.85e-05	-1.3e-05	-3.3e-06
		0.010833	1.57e-05	-5.1e-06	3.61e-05	-1.6e-05	-6.3e-06
		0.011667	1.85e-05	-5e-07	4.51e-05	-1.58e-05	-1.42e-05
		0.0125	1.96e-05	3.9e-06	4.75e-05	-1.44e-05	-1.86e-05
		0.013333	1.92e-05	7.9e-06	4.49e-05	-1.32e-05	-2.5e-05
		0.014167	2.12e-05	8.7e-06	3.99e-05	-1.13e-05	-2.66e-05
		0.015	2.39e-05	4.6e-06	3.19e-05	-6e-06	-3.27e-05
		0.015833	2.47e-05	2.6e-06	2.32e-05	-2.4e-06	-2.71e-05
		0.016667	3.47e-05	4.2e-06	1.76e-05	4.2e-06	-2.47e-05
		0.0175	4.16e-05	3.5e-06	1.84e-05	1.07e-05	-1.93e-05
		0.018333	4.59e-05	6.3e-06	2.2e-05	2.26e-05	-1.57e-05
		0.019167	4.97e-05	9.7e-06	2.66e-05	3.08e-05	-7.9e-06
		0.02	5.39e-05	1.27e-05	2.72e-05	3.78e-05	-1.07e-05
		0.020833	4.92e-05	1.34e-05	2.84e-05	3.91e-05	-1.07e-05
		0.021667	4.83e-05	1.38e-05	2.39e-05	3.51e-05	-1.34e-05
		0.0225	4.82e-05	1.33e-05	1.72e-05	2.29e-05	-1.53e-05
		0.023333	4.78e-05	1.21e-05	1.53e-05	1.45e-05	-1.9e-05
		0.024167	4.57e-05	1.09e-05	1.77e-05	8.8e-06	-1.73e-05
		0.025	4.73e-05	9.7e-06	1.88e-05	6.1e-06	-1.83e-05
		0.025833	4.83e-05	1.18e-05	2.66e-05	8.3e-06	-1.37e-05
		0.026667	4.7e-05	1.43e-05	3.37e-05	1.73e-05	-6.2e-06
		0.0275	4.54e-05	1.87e-05	3.42e-05	2.48e-05	-7e-07
		0.028333	4.68e-05	2.1e-05	3.54e-05	2.92e-05	1.3e-06
		0.029167	4.73e-05	2.11e-05	3.67e-05	3.34e-05	7.7e-06
		0.03	4.4e-05	1.69e-05	3.66e-05	3.87e-05	7.1e-06
		0.030833	4.37e-05	9.1e-06	3.63e-05	3.97e-05	3.8e-06
		0.031667	4.4e-05	-1.5e-06	3.56e-05	3.82e-05	6.5e-06
		0.0325	4.07e-05	-8e-06	3.03e-05	3.85e-05	7.5e-06
		0.033333	3.79e-05	-1.16e-05	2.64e-05	3.79e-05	7e-06
		0.034167	3.87e-05	-1.09e-05	2.2e-05	3.25e-05	8.9e-06
		0.035	3.83e-05	-4.1e-06	1.85e-05	3.25e-05	9e-06
		0.035833	3.8e-05	3.8e-06	2.17e-05	3.2e-05	2.9e-06
		0.036667	4.28e-05	1.11e-05	2.61e-05	2.96e-05	2.8e-06
		0.0375	4.85e-05	1.87e-05	2.66e-05	2.74e-05	3.4e-06
		0.038333	5.16e-05	2.5e-05	2.84e-05	3.16e-05	2.2e-06
		0.039167	5.4e-05	2.59e-05	3.12e-05	2.84e-05	2.2e-06
		0.04	5.78e-05	2.74e-05	2.93e-05	3.29e-05	3.8e-06
		0.040833	5.2e-05	2.44e-05	3.27e-05	3.94e-05	2.7e-06
		0.041667	4.83e-05	1.61e-05	3.91e-05	4.5e-05	-3.3e-06
		0.0425	4.6e-05	1.04e-05	4.25e-05	4.19e-05	-2.3e-06
		0.043333	4.46e-05	4.6e-06	4.5e-05	4.63e-05	-2.6e-06
		0.044167	4.53e-05	2.4e-06	4.71e-05	4.28e-05	-4.5e-06
		0.045	4.79e-05	3.7e-06	4.43e-05	3.97e-05	-7.7e-06
		0.045833	4.51e-05	1.06e-05	4.16e-05	3.4e-05	-8.2e-06
		0.046667	4.25e-05	1.66e-05	3.91e-05	3.2e-05	-1.48e-05
		0.0475	3.42e-05	2.02e-05	4.01e-05	2.45e-05	-1.66e-05
		0.048333	2.67e-05	1.94e-05	4.42e-05	1.67e-05	-1.62e-05
		0.049167	2.4e-05	2.2e-05	4.58e-05	1.11e-05	-1.3e-05
		0.05	2.89e-05	2.16e-05	4.77e-05	7.4e-06	-8.6e-06
		0.050833	3.55e-05	2.3e-05	4.74e-05	6.1e-06	-4.9e-06
		0.051667	4.73e-05	2.83e-05	4.38e-05	5.1e-06	-3.1e-06
		0.0525	5.67e-05	3.57e-05	3.93e-05	6.6e-06	-6.3e-06
		0.053333	6.07e-05	3.85e-05	3.69e-05	3.5e-06	-7.6e-06
		0.054167	5.98e-05	4.1e-05	3.51e-05	2.5e-06	-1.25e-05
		0.055	5.53e-05	4.53e-05	3.95e-05	-2e-07	-1.61e-05
		0.055833	5.29e-05	4.49e-05	4.31e-05	5.8e-06	-1.81e-05
		0.056667	4.62e-05	4.45e-05	4.28e-05	1.06e-05	-1.82e-05
		0.0575	4.26e-05	4.63e-05	4.46e-05	1.95e-05	-1.76e-05
		0.058333	4.01e-05	4.46e-05	4.6e-05	2.54e-05	-1.38e-05
		0.059167	4.18e-05	3.87e-05	4.19e-05	3.14e-05	-1.08e-05
		0.06	3.96e-05	3.4e-05	3.77e-05	2.77e-05	-6.1e-06
		0.060833	4.11e-05	3.19e-05	4.02e-05	2.35e-05	-2e-07
		0.061667	4.15e-05	2.9e-05	4.15e-05	1.84e-05	4.6e-06
		0.0625	3.96e-05	2.83e-05	3.88e-05	1.49e-05	6.1e-06
		0.063333	3.2e-05	2.82e-05	3.94e-05	8.5e-06	9.7e-06
		0.064167	2.38e-05	3.03e-05	4.22e-05	8.8e-06	1.17e-05
		0.065	1.74e-05	2.84e-05	3.78e-05	1.09e-05	3.7e-06
		0.065833	1.39e-05	2.68e-05	3.51e-05	1.47e-05	-2.2e-06
		0.066667	1.44e-05	2.53e-05	3.73e-05	1.9e-05	-3e-06
		0.0675	1.83e-05	2.53e-05	3.47e-05	2.56e-05	-3.8e-06
		0.068333	2.3e-05	1.65e-05	2.71e-05	2.79e-05	-9.4e-06
		0.069167	2.83e-05	1.05e-05	2.36e-05	2.53e-05	-6.5e-06
		0.07	3.13e-05	4.2e-06	1.62e-05	2.14e-05	-7.8e-06
		0.070833	2.98e-05	0	8e-06	1.81e-05	-1.18e-05
		0.071667	3.25e-05	-2.2e-06	5.8e-06	1.39e-05	-1.69e-05
		0.0725	3.62e-05	2.1e-06	1.03e-05	1.07e-05	-1.89e-05
		0.073333	3.58e-05	3.1e-06	1.61e-05	1.37e-05	-1.68e-05
		0.074167	3.24e-05	6.6e-06	2.59e-05	1.5e-05	-1.68e-05
		0.075	3.73e-05	9.8e-06	3.24e-05	1.66e-05	-1.3e-05
		0.075833	3.76e-05	1.1e-05	3.59e-05	2.2e-05	-7.7e-06
		0.076667	3.77e-05	1.2e-05	3.77e-05	2.6e-05	-1.1e-06
		0.0775	4.28e-05	1.75e-05	3.71e-05	2.88e-05	-1.8e-06
		0.078333	4.92e-05	1.97e-05	3.82e-05	3.16e-05	4.3e-06
		0.079167	4.69e-05	2.43e-05	3.92e-05	3.28e-05	3.4e-06
		0.08	4.59e-05	3.07e-05	4.23e-05	2.42e-05	9e-07
		0.080833	4.36e-05	3.86e-05	3.9e-05	1.41e-05	-1e-06
		0.081667	3.93e-05	4.49e-05	3.59e-05	8.7e-06	-1e-07
		0.0825	3.94e-05	5.01e-05	3.11e-05	4.3e-06	-4.2e-06
		0.083333	4.46e-05	4.93e-05	2.71e-05	-7e-07	-4e-06
		0.084167	4.84e-05	4.23e-05	2.58e-05	4.3e-06	6e-07
		0.085	5.26e-05	3.54e-05	2.99e-05	1.15e-05	4.4e-06
		0.085833	5.64e-05	2.81e-05	3.52e-05	1.81e-05	5.1e-06
		0.086667	5.63e-05	2.13e-05	4.16e-05	2.03e-05	1.07e-05
		0.0875	5.47e-05	2.33e-05	4.54e-05	2.91e-05	1.47e-05
		0.088333	5.47e-05	3.05e-05	4.48e-05	2.99e-05	1.47e-05
		0.089167	5.38e-05	3.48e-05	4.51e-05	2.97e-05	1.13e-05
		0.09	5.54e-05	4.13e-05	3.85e-05	2.82e-05	1.29e-05
		0.090833	5.94e-05	4.97e-05	3.19e-05	3.22e-05	8.4e-06
		0.091667	6.25e-05	4.61e-05	2.97e-05	2.69e-05	3.2e-06
		0.0925	6.57e-05	4.33e-05	2.75e-05	2.82e-05	4.7e-06
		0.093333	6.91e-05	4.05e-05	2.79e-05	2.82e-05	7.9e-06
		0.094167	6.59e-05	3.4e-05	3.21e-05	2.8e-05	7.8e-06
		0.095	5.67e-05	2.46e-05	3.79e-05	2.49e-05	1.1e-05
		0.095833	5.17e-05	2.53e-05	3.89e-05	2.65e-05	1.55e-05
		0.096667	4.37e-05	2.34e-05	4.31e-05	2.73e-05	1.32e-05
		0.0975	3.71e-05	2.22e-05	4.26e-05	2.93e-05	1.23e-05
		0.098333	3.67e-05	2.4e-05	4.46e-05	3.05e-05	9.7e-06
		0.099167	4.17e-05	2.83e-05	4.38e-05	3.22e-05	1.01e-05
		0.1	3.91e-05	2.54e-05	5.14e-05	3.38e-05	4.8e-06
		0.100833	3.72e-05	2.35e-05	5.75e-05	3.43e-05	3.4e-06
		0.101667	3.62e-05	2.35e-05	6.16e-05	3.54e-05	-2e-07
		0.1025	3.54e-05	2.29e-05	6.15e-05	3.61e-05	-3e-07
		0.103333	3.22e-05	1.97e-05	6.54e-05	3.49e-05	-4.7e-06
		0.104167	3.67e-05	2.21e-05	6.23e-05	3.2e-05	-1.1e-06
		0.105	4.21e-05	2.65e-05	5.94e-05	2.72e-05	4.2e-06
		0.105833	4.41e-05	3.1e-05	6.03e-05	2.02e-05	9.1e-06
		0.106667	4.69e-05	3.84e-05	6.46e-05	1.54e-05	1.47e-05
		0.1075	5.11e-05	4.89e-05	6.1e-05	1.22e-05	2.22e-05
		0.108333	5.65e-05	5.43e-05	5.94e-05	1.24e-05	2.34e-05
		0.109167	6.26e-05	5.78e-05	5.51e-05	1.76e-05	1.84e-05
		0.11	7.01e-05	5.42e-05	5.13e-05	2.61e-05	1.82e-05
		0.110833	7.39e-05	4.9e-05	4.85e-05	3.52e-05	1.55e-05
		0.111667	7.67e-05	4.22e-05	5.07e-05	4.5e-05	7.4e-06
		0.1125	7.51e-05	3.82e-05	5.14e-05	5.06e-05	5.8e-06
		0.113333	7.32e-05	3.73e-05	5.58e-05	5.05e-05	8.5e-06
		0.114167	7.14e-05	4.05e-05	5.77e-05	4.41e-05	7.3e-06
		0.115	6.97e-05	4.66e-05	5.42e-05	3.33e-05	8e-06
		0.115833	6.9e-05	5.42e-05	4.86e-05	2.17e-05	1.14e-05
		0.116667	7.19e-05	6.1e-05	4.54e-05	8.3e-06	1.12e-05
		0.1175	6.96e-05	6.4e-05	4.09e-05	-1.1e-06	1.36e-05
		0.118333	7.22e-05	6.9e-05	3.79e-05	-5.7e-06	1.62e-05
		0.119167	7.47e-05	6.98e-05	4.11e-05	3.4e-06	1.95e-05
		0.12	7.09e-05	7.11e-05	4.54e-05	1.25e-05	2.44e-05
		0.120833	6.55e-05	7.06e-05	4.58e-05	2.66e-05	3e-05
		0.121667	6.71e-05	7.14e-05	4.53e-05	4.04e-05	3.14e-05
		0.1225	6.59e-05	6.91e-05	4.53e-05	5.45e-05	3.19e-05
		0.123333	6.46e-05	6.54e-05	4.49e-05	5.69e-05	2.75e-05
		0.124167	7.15e-05	5.98e-05	4.5e-05	5.58e-05	1.95e-05
		0.125	7.63e-05	5.91e-05	5.46e-05	5.42e-05	1.27e-05
		0.125833	7.83e-05	6.05e-05	6.62e-05	5.16e-05	5.3e-06
		0.126667	7.94e-05	6.26e-05	7.29e-05	4.62e-05	5e-07
		0.1275	8.1e-05	6.19e-05	8.02e-05	4.2e-05	1.9e-06
		0.128333	7.79e-05	5.92e-05	8.69e-05	4.49e-05	3.1e-06
		0.129167	7.82e-05	5.07e-05	8.42e-05	4.8e-05	6.5e-06
		0.13	7.83e-05	3.95e-05	7.7e-05	5.1e-05	1.21e-05
		0.130833	7.3e-05	3.29e-05	7.42e-05	5.58e-05	1.65e-05
		0.131667	6.86e-05	3.73e-05	6.49e-05	6.21e-05	1.57e-05
		0.1325	6.45e-05	4.58e-05	5.51e-05	6.29e-05	1.99e-05
		0.133333	5.74e-05	5.58e-05	4.91e-05	6.03e-05	1.93e-05
		0.134167	5.21e-05	6.78e-05	4.69e-05	5.78e-05	1.94e-05
		0.135	5.81e-05	7.22e-05	4.39e-05	5.34e-05	1.51e-05
		0.135833	6.47e-05	7.19e-05	4.35e-05	5.12e-05	1.61e-05
		0.136667	7.14e-05	6.7e-05	4.3e-05	5.07e-05	1.5e-05
		0.1375	8.08e-05	6.49e-05	4.46e-05	5.09e-05	1.98e-05
		0.138333	8.87e-05	6.3e-05	4.76e-05	5.12e-05	2.09e-05
		0.139167	8.3e-05	6.5e-05	5.15e-05	4.94e-05	3.01e-05
		0.14	7.36e-05	6.11e-05	5.31e-05	4.65e-05	3.46e-05
		0.140833	6.58e-05	5.98e-05	5.7e-05	4.01e-05	3.61e-05
		0.141667	5.47e-05	6.11e-05	5.63e-05	3.64e-05	3.43e-05
		0.1425	3.98e-05	5.96e-05	5.37e-05	2.82e-05	3.21e-05
		0.143333	3.53e-05	5.74e-05	4.96e-05	2.62e-05	2.45e-05
		0.144167	3.62e-05	5.73e-05	5.17e-05	2.28e-05	1.62e-05
		0.145	3.36e-05	5.45e-05	5.12e-05	2.33e-05	1.21e-05
		0.145833	3.34e-05	4.58e-05	5.34e-05	2.27e-05	6.7e-06
		0.146667	3.87e-05	3.71e-05	5.14e-05	3.15e-05	1.5e-06
		0.1475	3.98e-05	2.93e-05	5.06e-05	3.57e-05	-2.5e-06
		0.148333	3.9e-05	2.25e-05	4.91e-05	4.1e-05	-2.2e-06
		0.149167	4.41e-05	2.25e-05	4.69e-05	4.74e-05	-2.5e-06
		0.15	5.11e-05	2.78e-05	4.63e-05	5.05e-05	1e-06
		0.150833	5.71e-05	3.77e-05	5.13e-05	4.51e-05	6.8e-06
		0.151667	6.71e-05	5.32e-05	5.97e-05	3.96e-05	1.43e-05
		0.1525	7.55e-05	7.05e-05	6.27e-05	3.45e-05	2.11e-05
		0.153333	7.98e-05	8.05e-05	6.63e-05	2.8e-05	2.68e-05
		0.154167	8.24e-05	8.94e-05	6.67e-05	2.64e-05	3.14e-05
		0.155	8.08e-05	9.81e-05	6.12e-05	2.61e-05	3e-05
		0.155833	7.46e-05	9.58e-05	5.47e-05	2.77e-05	2.73e-05
		0.156667	6.75e-05	9.86e-05	5.28e-05	3.05e-05	2.27e-05
		0.1575	6.28e-05	0.000102	5.13e-05	3.54e-05	1.9e-05
		0.158333	5.83e-05	9.57e-05	5.37e-05	3.81e-05	1.35e-05
		0.159167	5.86e-05	8.48e-05	6.09e-05	4.35e-05	1.34e-05
		0.16	6.07e-05	7.79e-05	6.46e-05	5.38e-05	1.82e-05
		0.160833	6.94e-05	6.6e-05	6.24e-05	5.75e-05	2.26e-05
		0.161667	7.42e-05	5.55e-05	6.26e-05	6.33e-05	2.4e-05
		0.1625	8.07e-05	5.71e-05	6.2e-05	6.62e-05	2.91e-05
		0.163333	8.43e-05	6.29e-05	5.82e-05	6.42e-05	3.23e-05
		0.164167	8.67e-05	7.33e-05	5.67e-05	5.44e-05	3.15e-05
		0.165	8.29e-05	7.96e-05	6.09e-05	5.33e-05	3.19e-05
		0.165833	8.29e-05	9.06e-05	6.42e-05	5.01e-05	3.45e-05
		0.166667	8.25e-05	9.26e-05	6.75e-05	4.78e-05	4.1e-05
		0.1675	8.28e-05	9.41e-05	7.01e-05	5.01e-05	4.65e-05
		0.168333	8.42e-05	8.72e-05	7.17e-05	5.95e-05	5.21e-05
		0.169167	8.97e-05	8.58e-05	6.98e-05	6.1e-05	5.82e-05
		0.17	8.88e-05	7.87e-05	6.77e-05	5.78e-05	6.42e-05
		0.170833	8.57e-05	7.61e-05	6.41e-05	5.93e-05	5.95e-05
		0.171667	8.12e-05	7.24e-05	6.65e-05	6.03e-05	5.17e-05
		0.1725	7.84e-05	7.2e-05	7.01e-05	5.79e-05	4.38e-05
		0.173333	7.21e-05	7.17e-05	7.14e-05	6.14e-05	3.02e-05
		0.174167	6.68e-05	7.46e-05	7.05e-05	6.87e-05	1.63e-05
		0.175	6.5e-05	7.95e-05	6.89e-05	7.74e-05	1.05e-05
		0.175833	6.57e-05	8.42e-05	6.38e-05	8.09e-05	5.8e-06
		0.176667	6.23e-05	8.46e-05	5.69e-05	8.35e-05	4.6e-06
		0.1775	5.95e-05	8.31e-05	5.42e-05	8.26e-05	1.35e-05
		0.178333	6.15e-05	7.98e-05	5.26e-05	8.06e-05	2.06e-05
		0.179167	6.01e-05	7.51e-05	5.41e-05	7.23e-05	2.66e-05
		0.18	5.93e-05	6.9e-05	5.87e-05	6.81e-05	3.2e-05
		0.180833	6.07e-05	7.22e-05	6.43e-05	6.26e-05	3.24e-05
		0.181667	6.75e-05	7.36e-05	7.07e-05	5.9e-05	2.54e-05
		0.1825	7.39e-05	7.34e-05	7.99e-05	5.74e-05	2.17e-05
		0.183333	8.34e-05	7.63e-05	8.58e-05	5.91e-05	2.25e-05
		0.184167	8.9e-05	8.12e-05	9.06e-05	5.92e-05	2.19e-05
		0.185	9.56e-05	7.94e-05	9.44e-05	6.12e-05	3e-05
		0.185833	9.71e-05	7.9e-05	9.63e-05	5.9e-05	4.08e-05
		0.186667	9.48e-05	8.3e-05	9.51e-05	5.73e-05	4.28e-05
		0.1875	9.1e-05	7.79e-05	9.41e-05	5.41e-05	4.34e-05
		0.188333	8.6e-05	7.3e-05	9.19e-05	5.28e-05	4.46e-05
		0.189167	7.83e-05	7.35e-05	8.98e-05	5.48e-05	3.71e-05
		0.19	6.99e-05	7.2e-05	8.68e-05	5.48e-05	3.17e-05
		0.190833	6.11e-05	6.85e-05	8.43e-05	5.46e-05	3.43e-05
		0.191667	5.32e-05	7.11e-05	8.27e-05	5.38e-05	3.71e-05
		0.1925	5.11e-05	7.18e-05	8.49e-05	4.99e-05	4.06e-05
		0.193333	5.05e-05	6.78e-05	8.39e-05	4.15e-05	4.75e-05
		0.194167	5.19e-05	6.68e-05	8.55e-05	4.09e-05	5.22e-05
		0.195	5.65e-05	6.5e-05	8.51e-05	3.69e-05	5.01e-05
		0.195833	6.28e-05	6.38e-05	8.34e-05	3.29e-05	4.46e-05
		0.196667	6.82e-05	6.11e-05	7.78e-05	3.68e-05	3.74e-05
		0.1975	7.46e-05	5.83e-05	7.26e-05	4.29e-05	2.98e-05
		0.198333	8.03e-05	5.51e-05	6.7e-05	4.81e-05	2.16e-05
		0.199167	8.3e-05	5.55e-05	6.66e-05	5.41e-05	2.27e-05
		0.2	8.3e-05	5.95e-05	6.63e-05	6.21e-05	2.59e-05
		0.200833	7.94e-05	6.51e-05	6.89e-05	6.45e-05	3e-05
		0.201667	7.07e-05	7.23e-05	7.68e-05	6.41e-05	3.67e-05
		0.2025	6.5e-05	7.67e-05	8.67e-05	6.22e-05	4.62e-05
		0.203333	6.08e-05	8.11e-05	8.89e-05	5.9e-05	4.85e-05
		0.204167	5.95e-05	7.89e-05	9.57e-05	5.73e-05	4.99e-05
		0.205	5.7e-05	7.58e-05	0.000103	5.85e-05	4.86e-05
		0.205833	6.03e-05	7.54e-05	0.000101	5.97e-05	4.47e-05
		0.206667	5.61e-05	7.38e-05	9.37e-05	6.42e-05	3.8e-05
		0.2075	5.78e-05	7.16e-05	9.27e-05	6.9e-05	3.47e-05
		0.208333	5.82e-05	7.29e-05	8.34e-05	6.7e-05	3.35e-05
		0.209167	6.53e-05	7.01e-05	7.54e-05	6.36e-05	3.46e-05
		0.21	7.22e-05	6.29e-05	7.4e-05	6.15e-05	3.48e-05
		0.210833	8.74e-05	6.02e-05	7.63e-05	5.55e-05	4.06e-05
		0.211667	8.95e-05	5.37e-05	7.65e-05	5.31e-05	4.16e-05
		0.2125	9.1e-05	4.98e-05	8.31e-05	5.67e-05	3.83e-05
		0.213333	8.52e-05	5.18e-05	8.59e-05	5.9e-05	3.54e-05
		0.214167	8.08e-05	6.1e-05	8.51e-05	5.96e-05	3.75e-05
		0.215	7.39e-05	6.51e-05	8.47e-05	6.14e-05	3.09e-05
		0.215833	7.52e-05	7.33e-05	8.54e-05	5.75e-05	2.45e-05
		0.216667	7.85e-05	7.94e-05	8.06e-05	5.38e-05	2.17e-05
		0.2175	8.39e-05	8.11e-05	7.89e-05	5.07e-05	1.67e-05
		0.218333	8.46e-05	7.81e-05	8.29e-05	4.95e-05	1.03e-05
		0.219167	8.85e-05	7.93e-05	8.66e-05	4.86e-05	9.8e-06
		0.22	9.27e-05	7.74e-05	8.78e-05	5.34e-05	1.22e-05
		0.220833	9.13e-05	7.7e-05	9.39e-05	5.26e-05	1.58e-05
		0.221667	9.13e-05	8.07e-05	9.79e-05	5.77e-05	2.22e-05
		0.2225	8.94e-05	8.73e-05	9.83e-05	6e-05	2.7e-05
		0.223333	8.2e-05	8.98e-05	9.71e-05	6.15e-05	3.25e-05
		0.224167	7.58e-05	9.5e-05	9.82e-05	6.15e-05	4.13e-05
		0.225	7.46e-05	9.78e-05	9.95e-05	6.1e-05	4.62e-05
		0.225833	7.07e-05	9.78e-05	0.0001	5.8e-05	4.86e-05
		0.226667	7.47e-05	9.51e-05	9.91e-05	5.29e-05	5.1e-05
		0.2275	8.38e-05	9.19e-05	9.71e-05	4.75e-05	4.85e-05
		0.228333	9.01e-05	8.88e-05	9.02e-05	4.49e-05	4.03e-05
		0.229167	9.29e-05	8.49e-05	8.18e-05	4.81e-05	3.95e-05
		0.23	0.000103	8.34e-05	7.22e-05	4.93e-05	3.45e-05
		0.230833	0.000106	8.26e-05	6.27e-05	5.57e-05	3.64e-05
		0.231667	0.000104	8.03e-05	5.97e-05	6.33e-05	3.7e-05
		0.2325	0.000103	7.55e-05	6.17e-05	6.46e-05	3.71e-05
		0.233333	0.000104	7.42e-05	6.61e-05	6.15e-05	3.21e-05
		0.234167	9.5e-05	6.98e-05	7.23e-05	5.97e-05	3.34e-05
		0.235	9.19e-05	6.87e-05	8.02e-05	5.43e-05	2.98e-05
		0.235833	9.02e-05	6.94e-05	8.33e-05	5.07e-05	2.74e-05
		0.236667	8.95e-05	7.11e-05	8.31e-05	5.3e-05	2.87e-05
		0.2375	9.03e-05	7.17e-05	7.79e-05	5.82e-05	3.42e-05
		0.238333	9.93e-05	7.01e-05	7.86e-05	6.38e-05	3.73e-05
		0.239167	0.000102	6.57e-05	7.8e-05	6.98e-05	4.02e-05
		0.24	0.000104	6.35e-05	8.08e-05	7.39e-05	4.58e-05
		0.240833	0.000107	6.31e-05	8.55e-05	7.94e-05	4.79e-05
		0.241667	0.000107	6.57e-05	9.51e-05	7.74e-05	4.4e-05
		0.2425	0.000104	7.06e-05	9.42e-05	7.42e-05	4.42e-05
		0.243333	0.000102	7.94e-05	9.42e-05	7.1e-05	4.66e-05
		0.244167	0.000104	8.45e-05	9.13e-05	6.91e-05	4.82e-05
		0.245	0.000101	8.66e-05	9.02e-05	6.16e-05	5.33e-05
		0.245833	9.47e-05	8.77e-05	8.99e-05	6.29e-05	6.41e-05
		0.246667	8.75e-05	8.9e-05	9.38e-05	6.77e-05	6.46e-05
		0.2475	8.02e-05	8.5e-05	9.81e-05	7.11e-05	6.35e-05
		0.248333	7.37e-05	8.3e-05	0.0001	7.13e-05	6.33e-05
		0.249167	7.61e-05	8.48e-05	9.73e-05	7.17e-05	5.82e-05
		0.25	8.57e-05	8.33e-05	9.07e-05	7.04e-05	5.27e-05
		0.250833	9.73e-05	7.86e-05	9.09e-05	6.5e-05	5.19e-05
		0.251667	0.00011	8.05e-05	9.1e-05	6.02e-05	5.04e-05
		0.2525	0.000112	8.15e-05	9.59e-05	5.86e-05	4.55e-05
		0.253333	0.000108	8.37e-05	0.000105	5.88e-05	4.17e-05
		0.254167	9.56e-05	9.02e-05	0.000112	5.82e-05	3.83e-05
		0.255	8.17e-05	0.000101	0.000108	6.15e-05	3.61e-05
		0.255833	6.97e-05	0.000108	0.000103	6.59e-05	3.39e-05
		0.256667	6.49e-05	0.000112	9.78e-05	6.94e-05	3.25e-05
		0.2575	6.22e-05	0.000112	9.19e-05	7.35e-05	3.66e-05
		0.258333	6.5e-05	0.000109	8.97e-05	7.78e-05	3.85e-05
		0.259167	6.95e-05	0.000101	9.07e-05	7.85e-05	3.92e-05
		0.26	7.31e-05	9.19e-05	8.79e-05	8.16e-05	4.26e-05
		0.260833	7.84e-05	8.81e-05	8.22e-05	8.64e-05	4.55e-05
		0.261667	8.51e-05	8.8e-05	7.79e-05	8.71e-05	4.24e-05
		0.2625	8.95e-05	9.02e-05	7.13e-05	8.67e-05	4.14e-05
		0.263333	9.41e-05	9.48e-05	7.01e-05	8.55e-05	3.91e-05
		0.264167	9.37e-05	0.000105	7.85e-05	8.1e-05	3.47e-05
		0.265	9e-05	0.000114	8.74e-05	7.34e-05	3.37e-05
		0.265833	8.45e-05	0.000119	9.41e-05	6.83e-05	3.63e-05
		0.266667	8.31e-05	0.000121	0.000102	6.59e-05	3.66e-05
		0.2675	8.43e-05	0.000119	0.000104	6.18e-05	3.87e-05
		0.268333	8.92e-05	0.000114	9.85e-05	5.83e-05	4.19e-05
		0.269167	9.73e-05	0.000108	9.97e-05	5.98e-05	4.19e-05
		0.27	0.000102	0.000101	0.000104	6.17e-05	4.49e-05
		0.270833	0.000104	9.57e-05	0.00011	6.26e-05	5.02e-05
		0.271667	0.000101	9.54e-05	0.000116	6.48e-05	5.34e-05
		0.2725	9.55e-05	9.19e-05	0.000125	6.74e-05	6.01e-05
		0.273333	8.79e-05	9.14e-05	0.000125	6.74e-05	6.65e-05
		0.274167	8.53e-05	9.17e-05	0.00012	7.01e-05	6.97e-05
		0.275	8.58e-05	9.26e-05	0.000113	7.41e-05	7.15e-05
		0.275833	8.47e-05	9.25e-05	0.000108	8.05e-05	7.47e-05
		0.276667	8.92e-05	9.54e-05	0.000105	8.9e-05	7.13e-05
		0.2775	9.34e-05	9.58e-05	0.000108	9.61e-05	6.71e-05
		0.278333	9.56e-05	9.97e-05	0.000114	9.93e-05	5.95e-05
		0.279167	9.36e-05	0.000101	0.000119	9.85e-05	4.83e-05
		0.28	9.95e-05	0.000104	0.000119	0.0001	3.8e-05
		0.280833	0.000103	0.000106	0.00012	9.65e-05	3.58e-05
		0.281667	0.000108	0.000107	0.000121	9.38e-05	3.59e-05
		0.2825	0.000108	0.000103	0.000119	9.25e-05	4.27e-05
		0.283333	0.000109	9.81e-05	0.000119	9.33e-05	5.06e-05
		0.284167	0.000101	9.53e-05	0.000121	9.44e-05	5.82e-05
		0.285	8.88e-05	9.46e-05	0.000123	9.81e-05	5.83e-05
		0.285833	7.76e-05	9.57e-05	0.00012	9.99e-05	5.83e-05
		0.286667	7.27e-05	9.83e-05	0.00012	0.0001	5.14e-05
		0.2875	6.82e-05	0.000108	0.000117	9.83e-05	4.83e-05
		0.288333	7.1e-05	0.000112	0.000115	9.29e-05	4.58e-05
		0.289167	7.91e-05	0.000111	0.000109	8.54e-05	4.66e-05
		0.29	8.5e-05	0.000111	0.00011	8.17e-05	4.71e-05
		0.290833	9.14e-05	0.000113	0.000111	7.89e-05	5.3e-05
		0.291667	9.74e-05	0.000106	0.000111	8.18e-05	5.95e-05
		0.2925	0.000104	0.000101	0.000114	8.26e-05	6.85e-05
		0.293333	0.000102	0.000101	0.000123	8.7e-05	7.51e-05
		0.294167	0.000107	0.000101	0.000127	9.11e-05	7.94e-05
		0.295	0.000105	0.000102	0.000129	9.63e-05	8.58e-05
		0.295833	0.000107	0.000107	0.000133	9.91e-05	8.22e-05
		0.296667	0.000106	0.000111	0.000133	0.000101	7.73e-05
		0.2975	0.000115	0.000118	0.000128	0.000104	7.09e-05
		0.298333	0.000118	0.000122	0.000123	0.000104	6.73e-05
		0.299167	0.000125	0.000127	0.000119	0.000104	5.67e-05
		0.3	0.000128	0.000129	0.000111	0.000103	5.15e-05
		0.300833	0.000128	0.00013	0.000109	0.000106	4.83e-05
		0.301667	0.000124	0.000131	0.000109	0.000102	4.86e-05
		0.3025	0.00012	0.000135	0.000111	0.000101	5.16e-05
		0.303333	0.000116	0.00014	0.000115	9.37e-05	5.95e-05
		0.304167	0.000112	0.000145	0.000123	9.12e-05	7.03e-05
		0.305	0.000109	0.000158	0.000126	8.82e-05	7.6e-05
		0.305833	0.000105	0.000164	0.000128	9.17e-05	7.75e-05
		0.306667	0.000102	0.000164	0.000129	9.34e-05	7.29e-05
		0.3075	9.76e-05	0.000161	0.000128	9.8e-05	6.62e-05
		0.308333	9.63e-05	0.000158	0.000122	9.84e-05	5.91e-05
		0.309167	9.83e-05	0.000149	0.000122	9.81e-05	5.49e-05
		0.31	0.000101	0.000147	0.000121	9.74e-05	5.03e-05
		0.310833	0.000104	0.000149	0.000124	9.77e-05	5.22e-05
		0.311667	0.000111	0.000146	0.000126	9.85e-05	5.29e-05
		0.3125	0.000116	0.000141	0.00013	0.000104	4.65e-05
		0.313333	0.000122	0.000134	0.000132	0.000108	4.01e-05
		0.314167	0.000127	0.000126	0.000133	0.000111	3.93e-05
		0.315	0.000132	0.000115	0.000131	0.000119	3.93e-05
		0.315833	0.000134	0.000114	0.000132	0.000123	4.69e-05
		0.316667	0.000136	0.000117	0.000135	0.000123	6.02e-05
		0.3175	0.000134	0.000118	0.000134	0.000123	7.85e-05
		0.318333	0.000132	0.00012	0.000134	0.000126	8.99e-05
		0.319167	0.00013	0.000128	0.000134	0.000119	9.63e-05
		0.32	0.000132	0.00013	0.000131	0.000115	9.19e-05
		0.320833	0.000132	0.000131	0.000123	0.000111	8.41e-05
		0.321667	0.000138	0.000139	0.000117	0.000111	7.37e-05
		0.3225	0.000141	0.000141	0.000113	0.000106	6.66e-05
		0.323333	0.000149	0.000137	0.00011	0.000106	6.05e-05
		0.324167	0.000151	0.000135	0.000111	0.000103	6.27e-05
		0.325	0.000153	0.000128	0.000116	0.000106	6.98e-05
		0.325833	0.000152	0.000117	0.00012	0.000105	7.17e-05
		0.326667	0.00015	0.000114	0.000124	0.000107	7.54e-05
		0.3275	0.000141	0.000114	0.000121	0.000111	7.9e-05
		0.328333	0.00014	0.000113	0.000121	0.000115	8.01e-05
		0.329167	0.000136	0.000119	0.000115	0.000112	7.54e-05
		0.33	0.000131	0.000125	0.00011	0.000109	7.68e-05
		0.330833	0.000128	0.000128	0.000108	0.000105	7.4e-05
		0.331667	0.000136	0.000131	0.000116	0.000101	7.45e-05
		0.3325	0.000136	0.000134	0.000122	9.93e-05	7.43e-05
		0.333333	0.000138	0.000138	0.00013	0.000102	7.98e-05
		0.334167	0.000143	0.000141	0.00014	0.000107	7.81e-05
		0.335	0.000143	0.00014	0.000147	0.000112	7.94e-05
		0.335833	0.000133	0.000141	0.000145	0.00011	8.14e-05
		0.336667	0.000128	0.00014	0.00014	0.000108	8.17e-05
		0.3375	0.000125	0.000131	0.000133	0.000101	8.01e-05
		0.338333	0.000121	0.000129	0.000124	9.02e-05	8.59e-05
		0.339167	0.00012	0.000124	0.000119	8.42e-05	9.01e-05
		0.34	0.000128	0.000118	0.000119	8.23e-05	8.97e-05
		0.340833	0.000129	0.000117	0.000119	7.71e-05	9.26e-05
		0.341667	0.000127	0.000121	0.000121	8.1e-05	9.23e-05
		0.3425	0.000124	0.00013	0.000124	8.93e-05	8.49e-05
		0.343333	0.000118	0.000145	0.000121	8.99e-05	7.47e-05
		0.344167	0.000106	0.000157	0.000118	9.45e-05	6.82e-05
		0.345	0.0001	0.000166	0.00012	0.000105	5.82e-05
		0.345833	9.79e-05	0.000172	0.000119	0.000109	5.39e-05
		0.346667	9.59e-05	0.000167	0.000119	0.000112	5.57e-05
		0.3475	0.000105	0.000158	0.000119	0.000122	6.15e-05
		0.348333	0.000117	0.000149	0.000114	0.000125	6.56e-05
		0.349167	0.000125	0.000142	0.000111	0.000123	7.25e-05
		0.35	0.000132	0.000139	0.00011	0.000124	7.69e-05
		0.350833	0.000141	0.000142	0.000107	0.000119	7.57e-05
		0.351667	0.000139	0.000147	0.000107	0.000108	7.74e-05
		0.3525	0.000134	0.00015	0.000115	0.000103	8.15e-05
		0.353333	0.000134	0.000155	0.000115	9.84e-05	8.24e-05
		0.354167	0.000132	0.000155	0.000119	9.29e-05	8.3e-05
		0.355	0.00013	0.000152	0.000125	9.7e-05	9.12e-05
		0.355833	0.000133	0.00015	0.000128	0.000103	9.19e-05
		0.356667	0.000135	0.000149	0.000126	0.000105	8.83e-05
		0.3575	0.000131	0.000147	0.000128	0.000104	8.65e-05
		0.358333	0.000131	0.000145	0.000127	0.000106	8.29e-05
		0.359167	0.00013	0.000142	0.000122	9.86e-05	7.24e-05
		0.36	0.000128	0.000137	0.000124	9.34e-05	6.51e-05
		0.360833	0.000132	0.000136	0.000126	9.55e-05	6.42e-05
		0.361667	0.000139	0.000135	0.00013	0.000101	6.33e-05
		0.3625	0.000143	0.000135	0.000132	0.000102	6.46e-05
		0.363333	0.000144	0.000139	0.000138	0.00011	7.01e-05
		0.364167	0.000145	0.000143	0.000138	0.000118	8.02e-05
		0.365	0.00014	0.000147	0.000135	0.00012	8.36e-05
		0.365833	0.00013	0.000145	0.000127	0.00012	8.42e-05
		0.366667	0.000121	0.000147	0.000124	0.000125	8.51e-05
		0.3675	0.00012	0.000148	0.000119	0.000126	8.19e-05
		0.368333	0.000117	0.00015	0.000116	0.000127	7.5e-05
		0.369167	0.000115	0.00015	0.000116	0.000132	7.73e-05
		0.37	0.000118	0.000154	0.000121	0.000137	8.5e-05
		0.370833	0.00012	0.000153	0.000125	0.000139	8.71e-05
		0.371667	0.000118	0.000152	0.000131	0.000141	9.29e-05
		0.3725	0.000115	0.000149	0.000138	0.000143	9.63e-05
		0.373333	0.000119	0.000145	0.000146	0.000139	9.42e-05
		0.374167	0.000121	0.000139	0.000152	0.000138	8.43e-05
		0.375	0.000123	0.000139	0.000153	0.000137	8.38e-05
		0.375833	0.000126	0.000135	0.000153	0.000132	7.93e-05
		0.376667	0.000131	0.000133	0.000146	0.000124	7.51e-05
		0.3775	0.000129	0.000134	0.000139	0.000117	7.22e-05
		0.378333	0.000127	0.000134	0.000131	0.000105	7.62e-05
		0.379167	0.000124	0.000129	0.000131	9.54e-05	7.7e-05
		0.38	0.000121	0.000131	0.00013	8.86e-05	8.43e-05
		0.380833	0.000116	0.000135	0.000136	8.27e-05	9.26e-05
		0.381667	0.000116	0.000135	0.000139	7.63e-05	0.000102
		0.3825	0.000116	0.000139	0.000146	7.57e-05	0.000109
		0.383333	0.000118	0.000143	0.00015	7.1e-05	0.000113
		0.384167	0.000124	0.00014	0.000155	6.67e-05	0.00011
		0.385	0.000132	0.000138	0.000153	6.63e-05	0.000107
		0.385833	0.000136	0.000141	0.000156	6.94e-05	0.0001
		0.386667	0.000142	0.000142	0.000153	7.22e-05	9.11e-05
		0.3875	0.000146	0.000148	0.000153	7.9e-05	8.57e-05
		0.388333	0.000143	0.000161	0.00015	8.65e-05	8.15e-05
		0.389167	0.00014	0.000166	0.000152	9.14e-05	7.86e-05
		0.39	0.000141	0.000171	0.000148	9.34e-05	7.41e-05
		0.390833	0.000139	0.000176	0.000145	9.7e-05	7.21e-05
		0.391667	0.000139	0.000174	0.000143	9.64e-05	7.13e-05
		0.3925	0.000138	0.00017	0.000141	9.99e-05	7.62e-05
		0.393333	0.000142	0.000174	0.000139	0.000104	8.05e-05
		0.394167	0.000142	0.000174	0.000136	0.000111	8.78e-05
		0.395	0.000143	0.000174	0.000131	0.000112	9.78e-05
		0.395833	0.00015	0.000178	0.000125	0.000117	0.000103
		0.396667	0.000153	0.000182	0.00012	0.000116	0.0001
		0.3975	0.000148	0.000181	0.000114	0.000111	9.97e-05
		0.398333	0.00015	0.000178	0.000113	0.000105	9.73e-05
		0.399167	0.000148	0.000176	0.000116	0.000103	9.39e-05
		0.4	0.000144	0.000174	0.000122	9.54e-05	9.23e-05
		0.400833	0.000148	0.000167	0.000127	9.2e-05	9.38e-05
		0.401667	0.000155	0.000165	0.000132	9.26e-05	9.51e-05
		0.4025	0.000156	0.000169	0.000139	9.51e-05	9.75e-05
		0.403333	0.00016	0.000168	0.000141	9.53e-05	9.87e-05
		0.404167	0.00016	0.000165	0.000138	0.000102	0.000104
		0.405	0.000157	0.000168	0.000137	0.000107	0.000109
		0.405833	0.00015	0.000167	0.000138	0.000111	0.00011
		0.406667	0.000147	0.000166	0.000136	0.000115	0.000108
		0.4075	0.000148	0.000166	0.000139	0.000121	0.000106
		0.408333	0.00015	0.000167	0.000142	0.000122	9.95e-05
		0.409167	0.00015	0.000165	0.000145	0.000124	9.38e-05
		0.41	0.000157	0.000159	0.000146	0.000127	9.18e-05
		0.410833	0.000159	0.000153	0.000147	0.000129	9.23e-05
		0.411667	0.000157	0.000144	0.000142	0.00013	9.58e-05
		0.4125	0.000154	0.000138	0.000141	0.000133	9.7e-05
		0.413333	0.000158	0.000135	0.000136	0.000139	9.81e-05
		0.414167	0.000155	0.00014	0.00013	0.000141	0.000103
		0.415	0.000156	0.000146	0.000123	0.000143	0.000105
		0.415833	0.000156	0.000152	0.00012	0.000143	0.000105
		0.416667	0.000155	0.000159	0.000117	0.000139	0.000104
		0.4175	0.000151	0.000163	0.000114	0.000132	0.000106
		0.418333	0.000151	0.000159	0.000113	0.000127	0.000106
		0.419167	0.00015	0.000155	0.000112	0.000126	0.0001
		0.42	0.000151	0.000153	0.000105	0.000122	9.73e-05
		0.420833	0.000152	0.000148	9.99e-05	0.000122	9.96e-05
		0.421667	0.000154	0.000144	9.66e-05	0.000124	9.77e-05
		0.4225	0.000152	0.000143	9.54e-05	0.000121	9.73e-05
		0.423333	0.000152	0.000144	9.82e-05	0.000117	0.000103
		0.424167	0.000147	0.000143	0.000105	0.000119	0.000104
		0.425	0.000142	0.000141	0.000108	0.00012	0.000103
		0.425833	0.000139	0.000141	0.000114	0.000118	0.000104
		0.426667	0.000136	0.000141	0.00012	0.000121	9.99e-05
		0.4275	0.000129	0.000142	0.000124	0.000125	9.43e-05
		0.428333	0.000125	0.000143	0.000128	0.000122	9.14e-05
		0.429167	0.000124	0.000145	0.000136	0.000121	8.54e-05
		0.43	0.000119	0.000155	0.000137	0.000121	8.14e-05
		0.430833	0.000117	0.000165	0.000137	0.000117	8.26e-05
		0.431667	0.00012	0.000174	0.000139	0.000112	7.91e-05
		0.4325	0.000128	0.000183	0.000136	0.000113	7.62e-05
		0.433333	0.000133	0.000192	0.000132	0.000111	7.9e-05
		0.434167	0.000139	0.000192	0.000131	0.000109	7.82e-05
		0.435	0.000146	0.000185	0.000127	0.000111	7.78e-05
		0.435833	0.00015	0.00018	0.000122	0.000112	8.61e-05
		0.436667	0.000147	0.000172	0.000118	0.000111	9.74e-05
		0.4375	0.000144	0.000167	0.000117	0.000112	0.000104
		0.438333	0.000145	0.000164	0.000119	0.000112	0.000112
		0.439167	0.000144	0.000165	0.000121	0.000109	0.000119
		0.44	0.000145	0.000165	0.000128	0.000106	0.000117
		0.440833	0.000151	0.000169	0.000132	0.000108	0.000113
		0.441667	0.000156	0.000172	0.000138	0.00011	0.00011
		0.4425	0.000153	0.000175	0.000142	0.000112	0.00011
		0.443333	0.000154	0.000178	0.000144	0.000119	0.000105
		0.444167	0.000153	0.000181	0.000145	0.000123	0.000107
		0.445	0.000149	0.000181	0.000151	0.000119	0.000104
		0.445833	0.000149	0.000178	0.000154	0.000115	0.000101
		0.446667	0.000155	0.000176	0.000153	0.000111	9.54e-05
		0.4475	0.000158	0.000173	0.000159	0.000104	9.57e-05
		0.448333	0.000167	0.000171	0.000163	0.000104	9.34e-05
		0.449167	0.000175	0.00017	0.000165	0.000105	0.000101
		0.45	0.000184	0.000171	0.000164	0.000113	0.000109
		0.450833	0.000185	0.000172	0.000164	0.000123	0.000114
		0.451667	0.000185	0.000174	0.000159	0.00013	0.000117
		0.4525	0.000181	0.000173	0.000153	0.000135	0.000118
		0.453333	0.00018	0.000173	0.000146	0.000144	0.000114
		0.454167	0.000175	0.000174	0.000145	0.000149	0.000111
		0.455	0.000175	0.000171	0.000145	0.000151	0.000108
		0.455833	0.000175	0.000169	0.000147	0.000155	0.000109
		0.456667	0.000178	0.000171	0.000152	0.000155	0.00011
		0.4575	0.000175	0.000173	0.000157	0.000148	0.000112
		0.458333	0.000172	0.000175	0.000158	0.000139	0.000114
		0.459167	0.000165	0.000178	0.000159	0.000131	0.000116
		0.46	0.000157	0.000182	0.000164	0.000122	0.000111
		0.460833	0.000146	0.000186	0.000168	0.00012	0.000111
		0.461667	0.000143	0.00019	0.000173	0.000123	0.000108
		0.4625	0.000145	0.000194	0.000178	0.000127	0.000107
		0.463333	0.000149	0.000199	0.00018	0.000134	0.000106
		0.464167	0.000155	0.000205	0.000183	0.000142	0.000111
		0.465	0.000162	0.000205	0.000181	0.000145	0.000112
		0.465833	0.000168	0.000208	0.000182	0.000149	0.000114
		0.466667	0.000171	0.000209	0.00018	0.000154	0.000115
		0.4675	0.000172	0.000206	0.00018	0.000155	0.000115
		0.468333	0.000174	0.000205	0.000176	0.000154	0.000115
		0.469167	0.000175	0.000205	0.000177	0.000156	0.000115
		0.47	0.000171	0.000203	0.000172	0.000154	0.000115
		0.470833	0.000168	0.000199	0.000174	0.00015	0.000117
		0.471667	0.000166	0.000198	0.000173	0.00015	0.00012
		0.4725	0.000163	0.000193	0.000175	0.000147	0.000118
		0.473333	0.000162	0.000191	0.000175	0.000145	0.000116
		0.474167	0.000161	0.000188	0.000177	0.000141	0.000118
		0.475	0.00016	0.000186	0.000171	0.000142	0.000116
		0.475833	0.000158	0.000187	0.000169	0.000142	0.000116
		0.476667	0.000156	0.000189	0.000164	0.000141	0.000121
		0.4775	0.000152	0.00019	0.00016	0.000141	0.000126
		0.478333	0.000151	0.00019	0.000156	0.00014	0.000126
		0.479167	0.000151	0.000193	0.000157	0.000141	0.000126
		0.48	0.000152	0.000194	0.000157	0.000139	0.000124
		0.480833	0.000153	0.000194	0.00016	0.000141	0.000119
		0.481667	0.000155	0.000197	0.000158	0.000143	0.000116
		0.4825	0.000156	0.000205	0.000156	0.00015	0.000115
		0.483333	0.000156	0.000211	0.000153	0.000149	0.000115
		0.484167	0.000157	0.000217	0.000149	0.000149	0.000115
		0.485	0.000161	0.000223	0.00015	0.000146	0.000118
		0.485833	0.000166	0.000226	0.000154	0.000137	0.00012
		0.486667	0.000171	0.000223	0.000157	0.000128	0.000122
		0.4875	0.000179	0.000222	0.000159	0.000126	0.000125
		0.488333	0.00018	0.000219	0.000161	0.000126	0.000129
		0.489167	0.00018	0.000216	0.000158	0.000133	0.000129
		0.49	0.000179	0.000212	0.000156	0.000143	0.000128
		0.490833	0.000178	0.000216	0.00016	0.000149	0.000125
		0.491667	0.000176	0.000215	0.000165	0.000153	0.000126
		0.4925	0.000182	0.000217	0.00017	0.000153	0.000123
		0.493333	0.000186	0.000217	0.000176	0.000148	0.000126
		0.494167	0.000188	0.000221	0.000183	0.000146	0.000131
		0.495	0.000189	0.000216	0.000185	0.00015	0.00014
		0.495833	0.000186	0.000216	0.000187	0.000154	0.000143
		0.496667	0.000181	0.000215	0.000191	0.000157	0.000148
		0.4975	0.000177	0.000216	0.000194	0.000162	0.000155
		0.498333	0.000171	0.000217	0.000199	0.000168	0.000159
		0.499167	0.000168	0.000224	0.000204	0.00017	0.000157
		0.5	0.00017	0.000229	0.000209	0.000176	0.000162
		0.500833	0.000173	0.000236	0.000208	0.000186	0.000169
		0.501667	0.000175	0.000242	0.000211	0.000199	0.000174
		0.5025	0.00018	0.000245	0.000208	0.000208	0.000179
		0.503333	0.000184	0.000246	0.000205	0.000217	0.000186
		0.504167	0.000184	0.000246	0.000203	0.000224	0.000183
		0.505	0.000184	0.000247	0.000198	0.000226	0.000179
		0.505833	0.000184	0.000244	0.000194	0.000227	0.000172
		0.506667	0.000186	0.000249	0.000198	0.00023	0.000169
		0.5075	0.000187	0.000256	0.000203	0.000231	0.000168
		0.508333	0.000185	0.000265	0.000215	0.000234	0.00017
		0.509167	0.000181	0.000273	0.000231	0.000236	0.000175
		0.51	0.000177	0.000283	0.000245	0.000236	0.000182
		0.510833	0.000171	0.000288	0.000255	0.000232	0.000192
		0.511667	0.00017	0.000292	0.000264	0.000229	0.000202
		0.5125	0.000172	0.000293	0.000263	0.000227	0.000217
		0.513333	0.000177	0.000294	0.000262	0.000229	0.000232
		0.514167	0.000184	0.000297	0.000266	0.000237	0.000248
		0.515	0.00019	0.0003	0.000269	0.00025	0.000255
		0.515833	0.000193	0.000297	0.000274	0.000265	0.000262
		0.516667	0.0002	0.000296	0.000283	0.00028	0.000265
		0.5175	0.00021	0.000295	0.000291	0.000285	0.00027
		0.518333	0.000214	0.000297	0.000291	0.000288	0.000272
		0.519167	0.000222	0.000301	0.000292	0.000292	0.000277
		0.52	0.000228	0.000315	0.000295	0.000289	0.000283
		0.520833	0.000233	0.000329	0.000302	0.000292	0.000288
		0.521667	0.000234	0.000347	0.000307	0.000301	0.000293
		0.5225	0.00024	0.000362	0.000322	0.000309	0.0003
		0.523333	0.000244	0.000377	0.000339	0.000315	0.000315
		0.524167	0.000251	0.000384	0.000357	0.000324	0.000326
		0.525	0.000257	0.000392	0.000367	0.00033	0.000339
		0.525833	0.000262	0.000396	0.00038	0.000334	0.000348
		0.526667	0.000265	0.0004	0.000391	0.000343	0.000355
		0.5275	0.000267	0.000401	0.000401	0.000353	0.00036
		0.528333	0.000267	0.000408	0.00041	0.000362	0.000368
		0.529167	0.000262	0.000416	0.000424	0.000367	0.000375
		0.53	0.000256	0.000422	0.000437	0.000376	0.000387
		0.530833	0.000254	0.000424	0.000449	0.000382	0.000401
		0.531667	0.000251	0.000428	0.000456	0.000386	0.000409
		0.5325	0.000248	0.000428	0.000464	0.000386	0.000418
		0.533333	0.000254	0.000424	0.000468	0.000391	0.000425
		0.534167	0.000257	0.000425	0.000472	0.000396	0.000426
		0.535	0.000255	0.000433	0.000474	0.000399	0.000426
		0.535833	0.000257	0.000435	0.000479	0.000405	0.000428
		0.536667	0.000261	0.000441	0.000479	0.000414	0.000426
		0.5375	0.000262	0.000443	0.00048	0.000425	0.000429
		0.538333	0.000267	0.000446	0.00048	0.000431	0.000431
		0.539167	0.000277	0.000446	0.000486	0.000437	0.000429
		0.54	0.000282	0.000457	0.00049	0.000442	0.000426
		0.540833	0.000287	0.000462	0.000501	0.000448	0.000425
		0.541667	0.00029	0.000476	0.000511	0.000452	0.000424
		0.5425	0.000294	0.000486	0.000518	0.000454	0.000422
		0.543333	0.000296	0.0005	0.000521	0.00046	0.000427
		0.544167	0.000298	0.000504	0.00052	0.000462	0.000429
		0.545	0.000296	0.000516	0.000521	0.000462	0.000432
		0.545833	0.000297	0.00052	0.000521	0.000463	0.000432
		0.546667	0.000296	0.000526	0.000525	0.000468	0.000439
		0.5475	0.000299	0.000534	0.000535	0.000472	0.000443
		0.548333	0.000307	0.000547	0.000552	0.000482	0.000456
		0.549167	0.000322	0.000557	0.000569	0.000495	0.000473
		0.55	0.000342	0.000571	0.000594	0.000509	0.000497
		0.550833	0.000362	0.000587	0.000622	0.000523	0.000516
		0.551667	0.000382	0.000599	0.000649	0.000535	0.000538
		0.5525	0.000402	0.000607	0.000666	0.000544	0.000556
		0.553333	0.000419	0.00062	0.000686	0.000552	0.000569
		0.554167	0.00043	0.000636	0.000706	0.00056	0.000576
		0.555	0.000445	0.000655	0.000723	0.000575	0.000584
		0.555833	0.000457	0.000674	0.000737	0.000588	0.000589
		0.556667	0.000467	0.000703	0.000759	0.000603	0.000592
		0.5575	0.000476	0.000725	0.000778	0.000623	0.000603
		0.558333	0.000491	0.000749	0.000792	0.000637	0.000619
		0.559167	0.000507	0.000769	0.00081	0.000646	0.000641
		0.56	0.000526	0.000793	0.000839	0.000665	0.000669
		0.560833	0.000548	0.000817	0.000868	0.000685	0.000703
		0.561667	0.000574	0.000847	0.000906	0.000706	0.000735
		0.5625	0.000602	0.000881	0.000953	0.000732	0.000772
		0.563333	0.000633	0.000925	0.000998	0.000768	0.000808
		0.564167	0.000664	0.000974	0.001042	0.000803	0.000849
		0.565	0.000694	0.001026	0.001093	0.000849	0.000897
		0.565833	0.000727	0.001094	0.001147	0.000901	0.000956
		0.566667	0.000755	0.001174	0.00121	0.000962	0.001022
		0.5675	0.00078	0.001267	0.001292	0.001031	0.001103
		0.568333	0.000807	0.001375	0.001391	0.001111	0.001202
		0.569167	0.00084	0.001506	0.001507	0.001205	0.001316
		0.57	0.00087	0.001646	0.001641	0.001317	0.00145
		0.570833	0.000898	0.001801	0.001794	0.001451	0.001608
		0.571667	0.000927	0.001972	0.001963	0.001601	0.001784
		0.5725	0.000957	0.002158	0.002146	0.00178	0.001976
		0.573333	0.000975	0.002353	0.002343	0.001977	0.002188
		0.574167	0.000994	0.002567	0.002555	0.002198	0.002423
		0.575	0.001015	0.002788	0.002781	0.002438	0.002679
		0.575833	0.001038	0.00302	0.003023	0.002706	0.00296
		0.576667	0.001056	0.003257	0.003279	0.002986	0.003265
		0.5775	0.001082	0.003501	0.003557	0.003288	0.003588
		0.578333	0.001107	0.003747	0.003852	0.003599	0.003917
		0.579167	0.001134	0.004002	0.004154	0.003926	0.004251
		0.58	0.001161	0.004257	0.004466	0.004253	0.004582
		0.580833	0.001189	0.004518	0.004786	0.004583	0.004899
		0.581667	0.00122	0.004778	0.005097	0.00491	0.005206
		0.5825	0.001251	0.005031	0.005399	0.005231	0.0055
		0.583333	0.00128	0.005274	0.005699	0.005531	0.005769
		0.584167	0.001305	0.005507	0.005978	0.005816	0.006015
		0.585	0.001335	0.005725	0.006234	0.006079	0.006241
		0.585833	0.001356	0.005926	0.00647	0.006313	0.006439
		0.586667	0.001381	0.006108	0.006677	0.006515	0.006605
		0.5875	0.001407	0.00627	0.006845	0.006689	0.006747
		0.588333	0.001434	0.00641	0.006984	0.006822	0.006863
		0.589167	0.001455	0.006528	0.007089	0.006921	0.006949
		0.59	0.001483	0.006624	0.007158	0.006985	0.007004
		0.590833	0.00151	0.006704	0.007199	0.007016	0.007032
		0.591667	0.001538	0.006765	0.007216	0.00701	0.007031
		0.5925	0.001566	0.006805	0.007205	0.006978	0.006997
		0.593333	0.001595	0.006825	0.007165	0.006915	0.006942
		0.594167	0.00162	0.006822	0.007103	0.006824	0.006858
		0.595	0.00164	0.006797	0.00702	0.006711	0.006752
		0.595833	0.001659	0.006745	0.006912	0.00658	0.006624
		0.596667	0.001684	0.006676	0.006788	0.006435	0.006482
		0.5975	0.001707	0.006587	0.006656	0.006283	0.006319
		0.598333	0.001729	0.006479	0.006509	0.006121	0.006151
		0.599167	0.001755	0.006359	0.006351	0.005948	0.005978
		0.6	0.001782	0.006229	0.006192	0.00577	0.005799
		0.600833	0.001806	0.00609	0.006024	0.005585	0.005621
		0.601667	0.001832	0.005945	0.005852	0.005396	0.005448
		0.6025	0.001864	0.005803	0.005684	0.00522	0.005281
		0.603333	0.001899	0.005663	0.005519	0.005053	0.005126
		0.604167	0.001933	0.00553	0.005364	0.004903	0.004992
		0.605	0.001966	0.00541	0.005229	0.004773	0.004876
		0.605833	0.002001	0.005304	0.005111	0.004667	0.004782
		0.606667	0.002026	0.005209	0.005014	0.004573	0.00471
		0.6075	0.002047	0.005124	0.004939	0.004501	0.004651
		0.608333	0.002061	0.005047	0.004874	0.00444	0.004601
		0.609167	0.002067	0.004976	0.004813	0.004387	0.004555
		0.61	0.002064	0.004905	0.004755	0.004335	0.004513
		0.610833	0.002058	0.004841	0.004694	0.004281	0.004467
		0.611667	0.002041	0.004777	0.004626	0.004222	0.004421
		0.6125	0.002022	0.004717	0.004558	0.004167	0.004378
		0.613333	0.002004	0.004659	0.004494	0.004109	0.004343
		0.614167	0.001982	0.004608	0.004441	0.004057	0.004314
		0.615	0.001956	0.004563	0.004397	0.004022	0.004302
		0.615833	0.001937	0.004542	0.004374	0.004003	0.004306
		0.616667	0.001921	0.004545	0.004374	0.003998	0.004332
		0.6175	0.001908	0.004576	0.004396	0.004028	0.004389
		0.618333	0.001902	0.004649	0.004452	0.004091	0.004484
		0.619167	0.001909	0.004773	0.004548	0.00419	0.004627
		0.62	0.001919	0.004938	0.004688	0.004338	0.00483
		0.620833	0.001937	0.005158	0.004881	0.004539	0.005095
		0.621667	0.001964	0.005446	0.005138	0.004787	0.005422
		0.6225	0.002004	0.005797	0.005454	0.00509	0.005811
		0.623333	0.002044	0.006209	0.005831	0.005446	0.00625
		0.624167	0.002092	0.006684	0.006272	0.005854	0.006732
		0.625	0.002141	0.007213	0.006767	0.006314	0.007247
		0.625833	0.002191	0.007782	0.007313	0.006828	0.007781
		0.626667	0.002238	0.008376	0.007896	0.007381	0.008321
		0.6275	0.002292	0.008986	0.008515	0.007969	0.008861
		0.628333	0.002349	0.009594	0.009145	0.008573	0.009384
		0.629167	0.002406	0.010189	0.009781	0.009177	0.009876
		0.63	0.002465	0.010749	0.010403	0.009764	0.010328
		0.630833	0.002524	0.011275	0.010995	0.010318	0.010731
		0.631667	0.002574	0.011747	0.011539	0.010819	0.011071
		0.6325	0.002616	0.012154	0.012026	0.011258	0.011336
		0.633333	0.002654	0.012485	0.012433	0.011622	0.011521
		0.634167	0.002685	0.012737	0.012751	0.0119	0.011631
		0.635	0.002706	0.012899	0.012979	0.012087	0.011658
		0.635833	0.002724	0.012974	0.013113	0.012186	0.011608
		0.636667	0.002739	0.012965	0.013155	0.012196	0.011496
		0.6375	0.002749	0.01288	0.013114	0.01212	0.011334
		0.638333	0.002757	0.012722	0.013005	0.011971	0.011121
		0.639167	0.002765	0.012512	0.012832	0.011762	0.010878
		0.64	0.002771	0.012261	0.01261	0.01151	0.010609
		0.640833	0.00278	0.011981	0.012354	0.011227	0.01033
		0.641667	0.002789	0.011686	0.012079	0.010927	0.010045
		0.6425	0.002802	0.011391	0.011788	0.010622	0.00977
		0.643333	0.002825	0.011097	0.011496	0.010319	0.009511
		0.644167	0.002853	0.010813	0.011212	0.010021	0.009284
		0.645	0.002886	0.010549	0.010933	0.009737	0.009081
		0.645833	0.00293	0.010308	0.010671	0.009477	0.008908
		0.646667	0.00298	0.010094	0.010429	0.009246	0.008767
		0.6475	0.003035	0.009913	0.010211	0.009047	0.008651
		0.648333	0.003101	0.009758	0.010021	0.008884	0.008547
		0.649167	0.003173	0.009632	0.009856	0.008752	0.008457
		0.65	0.003248	0.009527	0.009713	0.008645	0.008379
		0.650833	0.003327	0.00944	0.00959	0.008552	0.008302
		0.651667	0.003403	0.009351	0.009479	0.008474	0.00822
		0.6525	0.003473	0.00927	0.009371	0.008401	0.008139
		0.653333	0.003537	0.009177	0.009271	0.008336	0.008046
		0.654167	0.003596	0.009076	0.009168	0.008268	0.007949
		0.655	0.003641	0.008964	0.009058	0.0082	0.007842
		0.655833	0.003674	0.008848	0.008938	0.00812	0.007725
		0.656667	0.003691	0.008721	0.008811	0.008031	0.007596
		0.6575	0.003687	0.008586	0.008671	0.007921	0.007463
		0.658333	0.003658	0.008444	0.008521	0.0078	0.007316
		0.659167	0.003607	0.008292	0.008362	0.00767	0.007161
		0.66	0.00354	0.008131	0.008198	0.007529	0.007004
		0.660833	0.003456	0.007961	0.00803	0.007384	0.006843
		0.661667	0.003363	0.007797	0.007867	0.007243	0.006684
		0.6625	0.003268	0.007642	0.007717	0.007106	0.006547
		0.663333	0.003169	0.007503	0.007596	0.006981	0.006433
		0.664167	0.003067	0.007403	0.007517	0.006888	0.006357
		0.665	0.002968	0.007348	0.007488	0.006836	0.00633
		0.665833	0.002878	0.007328	0.007518	0.006836	0.006352
		0.666667	0.002798	0.007352	0.007596	0.00689	0.006409
		0.6675	0.00274	0.00741	0.007714	0.006985	0.006495
		0.668333	0.002703	0.007474	0.007846	0.007106	0.00659
		0.669167	0.002689	0.007542	0.007986	0.007231	0.006686
		0.67	0.002693	0.007605	0.008107	0.007342	0.00677
		0.670833	0.002711	0.007653	0.008206	0.007428	0.006836
		0.671667	0.002733	0.00768	0.008269	0.00749	0.006886
		0.6725	0.002761	0.007689	0.008302	0.007519	0.00692
		0.673333	0.002792	0.007677	0.008296	0.007523	0.006932
		0.674167	0.00282	0.007648	0.008269	0.007508	0.006927
		0.675	0.00285	0.0076	0.008214	0.007472	0.006911
		0.675833	0.002886	0.007543	0.00814	0.007418	0.006881
		0.676667	0.002916	0.007483	0.008052	0.007357	0.006842
		0.6775	0.002941	0.007416	0.007958	0.007285	0.006793
		0.678333	0.002961	0.007346	0.007857	0.007206	0.006733
		0.679167	0.002972	0.007276	0.007753	0.007125	0.006665
		0.68	0.002977	0.007203	0.007652	0.007044	0.006594
		0.680833	0.002976	0.007126	0.007555	0.006961	0.006515
		0.681667	0.002976	0.007055	0.007466	0.006875	0.006441
		0.6825	0.002975	0.006982	0.007375	0.006791	0.006375
		0.683333	0.002976	0.006917	0.007291	0.006712	0.006316
		0.684167	0.00297	0.006858	0.007216	0.006634	0.006262
		0.685	0.002969	0.006809	0.007144	0.006559	0.006221
		0.685833	0.002965	0.006761	0.007074	0.006497	0.006186
		0.686667	0.002959	0.006727	0.007022	0.006444	0.006158
		0.6875	0.002959	0.006695	0.006976	0.006396	0.006138
		0.688333	0.002966	0.006669	0.006933	0.006363	0.00612
		0.689167	0.002965	0.00664	0.006897	0.006337	0.006106
		0.69	0.002971	0.006621	0.006865	0.006315	0.006093
		0.690833	0.002973	0.006591	0.006828	0.006295	0.006076
		0.691667	0.002973	0.006561	0.006793	0.006273	0.006055
		0.6925	0.002973	0.006524	0.006753	0.006239	0.006034
		0.693333	0.002982	0.006483	0.006705	0.0062	0.00601
		0.694167	0.00299	0.00643	0.006659	0.006154	0.005995
		0.695	0.003011	0.006382	0.006607	0.006103	0.006004
		0.695833	0.00305	0.006337	0.006554	0.006057	0.006054
		0.696667	0.003102	0.006314	0.006512	0.00603	0.006164
		0.6975	0.003175	0.006333	0.006495	0.006034	0.006372
		0.698333	0.003264	0.00641	0.00651	0.006093	0.006699
		0.699167	0.003354	0.006569	0.006598	0.006239	0.007169
		0.7	0.003439	0.006831	0.006782	0.006504	0.007784
		0.700833	0.003519	0.007211	0.007091	0.006912	0.008536
		0.701667	0.003581	0.007705	0.007552	0.007488	0.009379
		0.7025	0.003622	0.008308	0.008173	0.008231	0.010263
		0.703333	0.003646	0.008987	0.008934	0.009107	0.011115
		0.704167	0.003651	0.009696	0.009805	0.010065	0.011868
		0.705	0.003632	0.010376	0.010726	0.011027	0.012457
		0.705833	0.003588	0.01097	0.011622	0.011906	0.012842
		0.706667	0.003533	0.01143	0.01242	0.01262	0.013002
		0.7075	0.003472	0.011719	0.013058	0.013114	0.012942
		0.708333	0.003409	0.011832	0.013484	0.013356	0.012692
		0.709167	0.003347	0.011778	0.013684	0.013348	0.012296
		0.71	0.003293	0.011586	0.013661	0.013128	0.011806
		0.710833	0.003242	0.01129	0.01345	0.012735	0.01127
		0.711667	0.003188	0.010933	0.013085	0.012238	0.010725
		0.7125	0.003132	0.010543	0.012623	0.01168	0.0102
		0.713333	0.003078	0.010147	0.012101	0.01111	0.00971
		0.714167	0.003025	0.00976	0.011562	0.010548	0.009265
		0.715	0.00297	0.009398	0.011029	0.010034	0.008866
		0.715833	0.002916	0.009061	0.010533	0.00956	0.008515
		0.716667	0.002862	0.008757	0.010077	0.009139	0.008203
		0.7175	0.002802	0.008483	0.009671	0.008775	0.00793
		0.718333	0.002738	0.008237	0.009312	0.008463	0.007684
		0.719167	0.002677	0.008017	0.008993	0.008185	0.007461
		0.72	0.002616	0.00782	0.008709	0.007943	0.007254
		0.720833	0.002557	0.007637	0.00845	0.007723	0.007064
		0.721667	0.002504	0.007463	0.008213	0.007517	0.006889
		0.7225	0.002457	0.007304	0.007993	0.007324	0.00673
		0.723333	0.002407	0.007156	0.007795	0.007142	0.006586
		0.724167	0.002364	0.007018	0.007611	0.006978	0.006463
		0.725	0.002321	0.006891	0.007447	0.006831	0.006352
		0.725833	0.00228	0.006782	0.007301	0.006698	0.006255
		0.726667	0.00224	0.006682	0.007175	0.006581	0.006175
		0.7275	0.002207	0.006592	0.007066	0.006484	0.006107
		0.728333	0.002177	0.006508	0.006977	0.006396	0.00605
		0.729167	0.002155	0.006441	0.006902	0.006323	0.00601
		0.73	0.002138	0.006388	0.006843	0.006268	0.005986
		0.730833	0.002129	0.006353	0.006804	0.006229	0.005974
		0.731667	0.002131	0.006334	0.00678	0.006205	0.00598
		0.7325	0.00214	0.006339	0.006775	0.006207	0.005998
		0.733333	0.002158	0.006356	0.006793	0.006224	0.006029
		0.734167	0.002185	0.00639	0.006829	0.006264	0.006073
		0.735	0.002219	0.006438	0.006876	0.006324	0.006127
		0.735833	0.002255	0.006502	0.006945	0.006398	0.006194
		0.736667	0.002293	0.006584	0.007023	0.006479	0.006276
		0.7375	0.002333	0.006676	0.007113	0.006576	0.006372
		0.738333	0.002374	0.006781	0.007219	0.006676	0.006484
		0.739167	0.00242	0.006897	0.007341	0.006784	0.006618
		0.74	0.002477	0.007024	0.007468	0.006905	0.006776
		0.740833	0.00255	0.007157	0.007608	0.007035	0.00696
		0.741667	0.002642	0.007299	0.007752	0.00718	0.00716
		0.7425	0.002766	0.007438	0.007891	0.007335	0.007367
		0.743333	0.002943	0.007574	0.008017	0.007491	0.007568
		0.744167	0.003195	0.007697	0.008126	0.007632	0.007743
		0.745	0.003515	0.007797	0.008209	0.007756	0.007882
		0.745833	0.003871	0.00787	0.00826	0.007847	0.007999
		0.746667	0.004203	0.007924	0.008279	0.007914	0.00812
		0.7475	0.004436	0.007967	0.008272	0.007981	0.008279
		0.748333	0.004527	0.008024	0.008256	0.008081	0.008531
		0.749167	0.004498	0.00815	0.008249	0.008268	0.008941
		0.75	0.004436	0.008384	0.008283	0.008615	0.00956
		0.750833	0.004456	0.008742	0.008421	0.009159	0.010397
		0.751667	0.00466	0.009188	0.008725	0.009863	0.011384
		0.7525	0.005071	0.009648	0.009211	0.01066	0.012425
		0.753333	0.005636	0.010026	0.009849	0.011432	0.013396
		0.754167	0.006249	0.010234	0.010561	0.012043	0.014167
		0.755	0.006781	0.010269	0.011228	0.012417	0.014696
		0.755833	0.007117	0.010206	0.01172	0.012602	0.015054
		0.756667	0.007203	0.010154	0.012	0.012696	0.015337
		0.7575	0.00704	0.01022	0.012113	0.012812	0.015629
		0.758333	0.006668	0.010469	0.012167	0.013043	0.015986
		0.759167	0.006149	0.010877	0.012256	0.013411	0.016386
		0.76	0.005555	0.011361	0.012449	0.013843	0.016742
		0.760833	0.004954	0.011811	0.012742	0.014215	0.016938
		0.761667	0.00439	0.012116	0.013077	0.014411	0.016904
		0.7625	0.003876	0.012199	0.013343	0.014335	0.016587
		0.763333	0.003423	0.012033	0.01346	0.013947	0.015985
		0.764167	0.003035	0.011622	0.013387	0.013268	0.015131
		0.765	0.002692	0.011009	0.013101	0.012356	0.014083
		0.765833	0.002394	0.010254	0.012607	0.011301	0.012909
		0.766667	0.002142	0.009429	0.011946	0.010199	0.011686
		0.7675	0.001934	0.00859	0.011168	0.009126	0.010481
		0.768333	0.001759	0.007791	0.010311	0.008131	0.00934
		0.769167	0.001631	0.007059	0.009434	0.007261	0.008301
		0.77	0.001533	0.006413	0.008574	0.006514	0.007385
		0.770833	0.001462	0.005856	0.007771	0.005884	0.006599
		0.771667	0.001408	0.005386	0.00704	0.005362	0.005938
		0.7725	0.001369	0.004993	0.006402	0.004939	0.005398
		0.773333	0.001337	0.004671	0.00585	0.004583	0.004961
		0.774167	0.001314	0.004403	0.00539	0.004296	0.004612
		0.775	0.001298	0.004187	0.005008	0.00407	0.004333
		0.775833	0.001292	0.004011	0.004698	0.00389	0.004109
		0.776667	0.001295	0.003868	0.004446	0.00375	0.003935
		0.7775	0.0013	0.003753	0.004244	0.003644	0.003797
		0.778333	0.001307	0.003661	0.004088	0.003561	0.003688
		0.779167	0.001313	0.003583	0.00396	0.003494	0.003606
		0.78	0.001315	0.003519	0.003858	0.00344	0.003548
		0.780833	0.001312	0.003468	0.003775	0.003397	0.003501
		0.781667	0.001309	0.003425	0.003712	0.003366	0.003471
		0.7825	0.001308	0.003393	0.003655	0.003348	0.003453
		0.783333	0.001305	0.00337	0.003611	0.003336	0.003445
		0.784167	0.001301	0.003347	0.003578	0.003333	0.003443
		0.785	0.0013	0.003332	0.003552	0.003327	0.003448
		0.785833	0.001297	0.003315	0.003528	0.003324	0.003447
		0.786667	0.001291	0.003294	0.003512	0.003315	0.003448
		0.7875	0.001281	0.003269	0.003499	0.003299	0.003439
		0.788333	0.001272	0.003243	0.003481	0.003279	0.003424
		0.789167	0.001252	0.003211	0.003465	0.003258	0.003404
		0.79	0.001229	0.00318	0.00345	0.003223	0.003383
		0.790833	0.001209	0.003147	0.003431	0.003189	0.00335
		0.791667	0.001193	0.003114	0.00341	0.003161	0.003324
		0.7925	0.001175	0.003083	0.003395	0.003127	0.003293
		0.793333	0.001167	0.003053	0.00338	0.003096	0.00326
		0.794167	0.001163	0.003022	0.003366	0.003074	0.003224
		0.795	0.001154	0.002987	0.003354	0.003053	0.003196
		0.795833	0.001144	0.002953	0.003342	0.003028	0.003161
		0.796667	0.001133	0.002917	0.00332	0.003002	0.003129
		0.7975	0.001116	0.002881	0.003297	0.002971	0.003093
		0.798333	0.001095	0.002843	0.003272	0.002937	0.003058
		0.799167	0.001079	0.002812	0.003239	0.002898	0.003018
		0.8	0.00106	0.002782	0.003203	0.002863	0.002979
		0.800833	0.001042	0.002756	0.00317	0.002831	0.002939
		0.801667	0.001035	0.002729	0.003134	0.002803	0.002903
		0.8025	0.001031	0.002702	0.003091	0.002773	0.002866
		0.803333	0.001025	0.002671	0.003051	0.002744	0.002832
		0.804167	0.001026	0.002641	0.003014	0.00271	0.002797
		0.805	0.001029	0.002606	0.002977	0.002673	0.002767
		0.805833	0.001025	0.002574	0.002941	0.002632	0.002732
		0.806667	0.001022	0.002549	0.002912	0.002597	0.002702
		0.8075	0.001017	0.002522	0.002881	0.002564	0.002667
		0.808333	0.001012	0.0025	0.002854	0.002534	0.002635
		0.809167	0.001008	0.00248	0.002821	0.002507	0.0026
		0.81	0.001002	0.002461	0.002793	0.002486	0.002575
		0.810833	0.000995	0.00244	0.002765	0.002467	0.00255
		0.811667	0.000988	0.002422	0.002742	0.002443	0.002533
		0.8125	0.000977	0.002404	0.002714	0.002423	0.002516
		0.813333	0.000964	0.002382	0.002691	0.0024	0.002501
		0.814167	0.000956	0.002361	0.002663	0.002376	0.002479
		0.815	0.000952	0.002341	0.002633	0.002349	0.002461
		0.815833	0.000949	0.002321	0.002599	0.00233	0.002433
		0.816667	0.000949	0.002298	0.002572	0.002309	0.00241
		0.8175	0.000951	0.00228	0.002544	0.002289	0.002384
		0.818333	0.00095	0.00226	0.002517	0.002267	0.002363
		0.819167	0.000946	0.002237	0.002494	0.002249	0.00234
		0.82	0.000941	0.002214	0.00247	0.002229	0.002324
		0.820833	0.000935	0.002194	0.002442	0.002213	0.002306
		0.821667	0.000923	0.002177	0.002413	0.002197	0.002292
		0.8225	0.000915	0.002164	0.002389	0.002184	0.002278
		0.823333	0.000905	0.002154	0.002361	0.00217	0.002265
		0.824167	0.000891	0.002142	0.002333	0.002155	0.00225
		0.825	0.000882	0.002125	0.002303	0.002137	0.00223
		0.825833	0.000876	0.0021	0.002266	0.002125	0.002213
		0.826667	0.00087	0.002063	0.002225	0.002116	0.002198
		0.8275	0.000868	0.002023	0.002178	0.002107	0.002182
		0.828333	0.000871	0.001979	0.002126	0.002097	0.002168
		0.829167	0.000868	0.001933	0.002075	0.002091	0.002156
		0.83	0.000867	0.001885	0.002028	0.002078	0.002136
		0.830833	0.000866	0.001846	0.001987	0.002056	0.002109
		0.831667	0.00086	0.001806	0.001955	0.00203	0.002073
		0.8325	0.000858	0.001771	0.001938	0.001999	0.002032
		0.833333	0.000858	0.001746	0.001929	0.001955	0.001984
		0.834167	0.000859	0.001733	0.001929	0.001909	0.001937
		0.835	0.000858	0.001726	0.001934	0.001863	0.001891
		0.835833	0.000856	0.001732	0.00195	0.001819	0.001858
		0.836667	0.00085	0.001746	0.001963	0.001781	0.001831
		0.8375	0.000837	0.001761	0.001976	0.001752	0.001814
		0.838333	0.000818	0.001778	0.001994	0.00173	0.001808
		0.839167	0.000802	0.0018	0.002008	0.001714	0.00181
		0.84	0.000783	0.001821	0.002015	0.001705	0.001813
		0.840833	0.000759	0.001842	0.002023	0.001698	0.001819
		0.841667	0.000743	0.001859	0.002029	0.001699	0.001827
		0.8425	0.00073	0.001876	0.002026	0.001705	0.001829
		0.843333	0.000711	0.001885	0.002022	0.001711	0.001831
		0.844167	0.000698	0.00189	0.002016	0.001722	0.001829
		0.845	0.000692	0.001886	0.002003	0.001738	0.001827
		0.845833	0.000688	0.001882	0.001987	0.001749	0.001822
		0.846667	0.000683	0.001879	0.001971	0.00176	0.00182
		0.8475	0.000689	0.001869	0.001954	0.001771	0.001811
		0.848333	0.000697	0.001859	0.001934	0.001777	0.001805
		0.849167	0.000708	0.001849	0.001915	0.001777	0.001798
		0.85	0.000716	0.001837	0.001895	0.001776	0.001788
		0.850833	0.000727	0.001814	0.001874	0.001769	0.001775
		0.851667	0.000735	0.001797	0.001851	0.001762	0.001767
		0.8525	0.000745	0.001777	0.001829	0.001748	0.001753
		0.853333	0.000753	0.001756	0.001808	0.001731	0.001734
		0.854167	0.000763	0.001734	0.001788	0.001716	0.001718
		0.855	0.000773	0.001718	0.001768	0.001705	0.001702
		0.855833	0.000783	0.001698	0.001744	0.00169	0.001684
		0.856667	0.000789	0.001679	0.001718	0.001681	0.001672
		0.8575	0.000789	0.00166	0.001692	0.001672	0.001664
		0.858333	0.000787	0.001644	0.001664	0.00166	0.001647
		0.859167	0.000783	0.001627	0.001635	0.001641	0.001631
		0.86	0.000774	0.001612	0.001612	0.001625	0.001612
		0.860833	0.000761	0.001597	0.001596	0.001604	0.001588
		0.861667	0.000753	0.001583	0.00158	0.001586	0.001561
		0.8625	0.00074	0.001566	0.001568	0.001566	0.001541
		0.863333	0.000725	0.001549	0.001563	0.001552	0.001515
		0.864167	0.000708	0.001535	0.001556	0.001539	0.001486
		0.865	0.000691	0.001517	0.00155	0.001527	0.00146
		0.865833	0.00067	0.001501	0.001543	0.001509	0.001434
		0.866667	0.000649	0.001486	0.001536	0.001492	0.001407
		0.8675	0.000627	0.00147	0.001528	0.001465	0.00139
		0.868333	0.000611	0.001446	0.001515	0.00143	0.001378
		0.869167	0.000602	0.001421	0.001503	0.00139	0.001369
		0.87	0.000598	0.001383	0.001489	0.001351	0.001367
		0.870833	0.000606	0.001343	0.00148	0.001311	0.001366
		0.871667	0.000622	0.001305	0.001476	0.001275	0.001368
		0.8725	0.000639	0.00127	0.001478	0.001249	0.001377
		0.873333	0.000656	0.001246	0.001481	0.001237	0.001386
		0.874167	0.000673	0.001242	0.001492	0.001234	0.001398
		0.875	0.000684	0.001244	0.0015	0.001242	0.001409
		0.875833	0.000694	0.001256	0.001506	0.001263	0.001418
		0.876667	0.000701	0.001279	0.001508	0.001285	0.001424
		0.8775	0.000708	0.001303	0.001509	0.001306	0.00143
		0.878333	0.000711	0.001323	0.001503	0.001328	0.001432
		0.879167	0.00071	0.00134	0.0015	0.00135	0.001436
		0.88	0.000707	0.001356	0.001494	0.001366	0.001439
		0.880833	0.000705	0.00137	0.001491	0.001381	0.001445
		0.881667	0.000702	0.001379	0.001487	0.001398	0.00145
		0.8825	0.0007	0.001392	0.001486	0.001411	0.001458
		0.883333	0.0007	0.001408	0.001481	0.00142	0.001464
		0.884167	0.000702	0.001422	0.00148	0.001422	0.001466
		0.885	0.000704	0.001437	0.001473	0.001423	0.001469
		0.885833	0.000706	0.001452	0.001468	0.001419	0.001465
		0.886667	0.000712	0.00146	0.001466	0.001413	0.001456
		0.8875	0.000715	0.00146	0.001463	0.001405	0.00145
		0.888333	0.000714	0.001457	0.001458	0.001406	0.001444
		0.889167	0.000712	0.001448	0.001456	0.001406	0.001428
		0.89	0.000707	0.001437	0.001451	0.001403	0.001419
		0.890833	0.000692	0.001434	0.001444	0.001408	0.001405
		0.891667	0.000677	0.00143	0.001442	0.001412	0.001386
		0.8925	0.00066	0.001426	0.00144	0.001406	0.001369
		0.893333	0.000635	0.001423	0.001435	0.001402	0.001358
		0.894167	0.000605	0.001418	0.001432	0.001399	0.001347
		0.895	0.000575	0.001404	0.001429	0.001387	0.001342
		0.895833	0.000544	0.001395	0.001423	0.001375	0.001342
		0.896667	0.000514	0.001382	0.001417	0.001367	0.001339
		0.8975	0.000493	0.001373	0.001412	0.001353	0.001338
		0.898333	0.00048	0.001364	0.001405	0.00134	0.001338
		0.899167	0.000476	0.001355	0.001397	0.001335	0.001341
		0.9	0.00048	0.001343	0.001392	0.001327	0.001344
		0.900833	0.000491	0.001335	0.001392	0.001325	0.001349
		0.901667	0.000509	0.001321	0.001396	0.001323	0.00135
		0.9025	0.000532	0.001309	0.001401	0.001322	0.001345
		0.903333	0.000559	0.0013	0.001406	0.001322	0.001338
		0.904167	0.000592	0.001298	0.001411	0.001322	0.001323
		0.905	0.000632	0.001293	0.001414	0.001317	0.001306
		0.905833	0.000671	0.001295	0.001412	0.00131	0.001295
		0.906667	0.00071	0.001298	0.001408	0.001304	0.001286
		0.9075	0.000747	0.001296	0.001407	0.001291	0.001277
		0.908333	0.000779	0.00129	0.001404	0.001279	0.001271
		0.909167	0.000806	0.001284	0.001397	0.001275	0.001266
		0.91	0.000827	0.001277	0.001391	0.001275	0.001267
		0.910833	0.000845	0.001267	0.001385	0.001275	0.001266
		0.911667	0.000863	0.001259	0.001377	0.001273	0.001262
		0.9125	0.000872	0.001252	0.001369	0.001267	0.001262
		0.913333	0.000874	0.001246	0.001366	0.001254	0.001266
		0.914167	0.000872	0.001239	0.001365	0.001234	0.001262
		0.915	0.000863	0.001233	0.001364	0.001211	0.001255
		0.915833	0.000843	0.001227	0.00136	0.001197	0.001253
		0.916667	0.000827	0.001217	0.001358	0.001184	0.001248
		0.9175	0.000815	0.001207	0.001349	0.001178	0.001234
		0.918333	0.000805	0.001193	0.001332	0.001178	0.00122
		0.919167	0.000795	0.001177	0.001316	0.001178	0.001208
		0.92	0.0008	0.001162	0.001302	0.001183	0.001195
		0.920833	0.000807	0.001152	0.001288	0.001194	0.00118
		0.921667	0.000821	0.001146	0.001275	0.001206	0.001171
		0.9225	0.000826	0.001148	0.001269	0.001214	0.001164
		0.923333	0.000824	0.001164	0.001262	0.001227	0.00116
		0.924167	0.000793	0.00118	0.001257	0.001237	0.001157
		0.925	0.000727	0.001203	0.00125	0.001243	0.001154
		0.925833	0.000627	0.001231	0.001246	0.001246	0.001153
		0.926667	0.000513	0.001259	0.001245	0.001257	0.001151
		0.9275	0.0004	0.001281	0.001245	0.00126	0.001151
		0.928333	0.000302	0.001305	0.001244	0.001266	0.001152
		0.929167	0.000236	0.001321	0.001248	0.001271	0.00116
		0.93	0.000217	0.001328	0.00126	0.001275	0.001173
		0.930833	0.000236	0.001328	0.001268	0.001273	0.001196
		0.931667	0.000284	0.001324	0.001284	0.001273	0.001223
		0.9325	0.000362	0.001315	0.001305	0.001269	0.001254
		0.933333	0.000452	0.001309	0.001325	0.001259	0.001283
		0.934167	0.000539	0.001314	0.00134	0.001259	0.00131
		0.935	0.000615	0.001346	0.001358	0.001272	0.001337
		0.935833	0.00068	0.001424	0.001372	0.001319	0.001377
		0.936667	0.000725	0.001563	0.001381	0.001423	0.001438
		0.9375	0.00076	0.001763	0.001391	0.001601	0.001533
		0.938333	0.000784	0.002013	0.001398	0.00184	0.00166
		0.939167	0.000799	0.002269	0.0014	0.002124	0.001807
		0.94	0.000809	0.002479	0.001398	0.002407	0.001951
		0.940833	0.000811	0.002605	0.001395	0.002627	0.002079
		0.941667	0.000799	0.002623	0.001401	0.002746	0.002168
		0.9425	0.000786	0.002526	0.001438	0.002739	0.002207
		0.943333	0.000767	0.002343	0.001526	0.002598	0.002214
		0.944167	0.00074	0.002116	0.00167	0.002356	0.002193
		0.945	0.000713	0.00188	0.001871	0.002067	0.002151
		0.945833	0.000683	0.00167	0.002106	0.001775	0.0021
		0.946667	0.000652	0.00151	0.002325	0.001525	0.002059
		0.9475	0.000621	0.001409	0.002492	0.001358	0.002019
		0.948333	0.000586	0.001368	0.002588	0.001274	0.001991
		0.949167	0.000553	0.001375	0.002607	0.001262	0.001968
		0.95	0.000529	0.001413	0.002558	0.001299	0.001946
		0.950833	0.000506	0.001465	0.002477	0.001355	0.001923
		0.951667	0.000487	0.001517	0.002384	0.001406	0.001888
		0.9525	0.000481	0.001551	0.002299	0.001439	0.001837
		0.953333	0.000475	0.001567	0.002225	0.001455	0.001784
		0.954167	0.000466	0.001567	0.002173	0.001457	0.001724
		0.955	0.000459	0.001553	0.002133	0.001449	0.001651
		0.955833	0.000446	0.001525	0.00211	0.001433	0.001584
		0.956667	0.000422	0.001493	0.002083	0.001412	0.001521
		0.9575	0.0004	0.001459	0.002061	0.001385	0.001456
		0.958333	0.00037	0.001424	0.002033	0.001352	0.001402
		0.959167	0.000337	0.001389	0.001992	0.001316	0.001356
		0.96	0.000306	0.001358	0.001938	0.001283	0.001317
		0.960833	0.000279	0.001331	0.001885	0.001255	0.001282
		0.961667	0.000245	0.001305	0.001822	0.001229	0.001252
		0.9625	0.000211	0.001279	0.001756	0.001209	0.00122
		0.963333	0.000172	0.001261	0.001693	0.001196	0.00119
		0.964167	0.000128	0.001248	0.001636	0.001184	0.001161
		0.965	7.3e-05	0.001237	0.00158	0.001166	0.001134
		0.965833	1.25e-05	0.001228	0.00153	0.001154	0.001111
		0.966667	-5.7e-05	0.001224	0.001484	0.00114	0.001095
		0.9675	-0.00013	0.001217	0.001444	0.001126	0.001085
		0.968333	-0.00022	0.001203	0.001406	0.001117	0.001073
		0.969167	-0.00029	0.001192	0.001371	0.001116	0.001067
		0.97	-0.00035	0.001176	0.001341	0.001108	0.001058
		0.970833	-0.00038	0.001157	0.001319	0.001104	0.001049
		0.971667	-0.00037	0.001139	0.001297	0.001095	0.001032
		0.9725	-0.00031	0.001129	0.001278	0.001083	0.001022
		0.973333	-0.0002	0.001122	0.00126	0.001069	0.001009
		0.974167	-5.26e-05	0.001122	0.001242	0.001055	0.001
		0.975	0.000116	0.001122	0.001221	0.001037	0.00099
		0.975833	0.000299	0.001124	0.001206	0.001026	0.000988
		0.976667	0.000479	0.00112	0.001191	0.00101	0.000978
		0.9775	0.000646	0.001111	0.001177	0.000996	0.000972
		0.978333	0.000778	0.001096	0.001166	0.000988	0.000966
		0.979167	0.000878	0.001083	0.001158	0.000989	0.000962
		0.98	0.00094	0.001073	0.001148	0.000986	0.000954
		0.980833	0.000966	0.001063	0.001143	0.00099	0.000955
		0.981667	0.000962	0.001048	0.001133	0.000994	0.000956
		0.9825	0.000943	0.001035	0.001122	0.000989	0.000955
		0.983333	0.000912	0.001027	0.001108	0.000979	0.000952
		0.984167	0.000875	0.001012	0.001093	0.000966	0.000951
		0.985	0.000838	0.000999	0.001075	0.000952	0.000947
		0.985833	0.000797	0.000994	0.001062	0.000938	0.000943
		0.986667	0.000753	0.000992	0.001053	0.000932	0.000939
		0.9875	0.000713	0.000982	0.001047	0.000929	0.000934
		0.988333	0.000673	0.00098	0.001048	0.00093	0.000931
		0.989167	0.000636	0.000984	0.001051	0.00093	0.000926
		0.99	0.000608	0.000987	0.001055	0.000933	0.000918
		0.990833	0.000586	0.000991	0.001054	0.000928	0.000912
		0.991667	0.000566	0.001003	0.001051	0.000927	0.000907
		0.9925	0.000549	0.001011	0.001044	0.000923	0.000902
		0.993333	0.000534	0.001012	0.001035	0.000918	0.000899
		0.994167	0.00052	0.001013	0.001022	0.000914	0.000902
		0.995	0.000503	0.001009	0.001013	0.000916	0.000905
		0.995833	0.00049	0.001004	0.001006	0.000912	0.000908
		0.996667	0.000479	0.000999	0.001	0.000908	0.000912
		0.9975	0.000472	0.000996	0.000997	0.00091	0.000918
		0.998333	0.000466	0.000995	0.000999	0.00091	0.000916
		0.999167	0.000461	0.000997	0.001001	0.000909	0.000911
		1	0.000454	0.000996	0.001007	0.000914	0.000907
		1.00083	0.000445	0.000997	0.001012	0.000924	0.000902
		1.00167	0.000432	0.001	0.001014	0.000928	0.000893
		1.0025	0.000418	0.001001	0.001014	0.00093	0.000891
		1.00333	0.000405	0.000996	0.001013	0.00093	0.000891
		1.00417	0.000395	0.000994	0.001008	0.000926	0.000892
		1.005	0.000384	0.000988	0.001008	0.000921	0.000894
		1.00583	0.000377	0.000981	0.001002	0.000916	0.000892
		1.00667	0.000373	0.00098	0.001	0.000918	0.00089
		1.0075	0.000373	0.000986	0.000998	0.00092	0.000889
		1.00833	0.000375	0.000996	0.000997	0.000923	0.000887
		1.00917	0.000383	0.001005	0.00099	0.000925	0.000885
		1.01	0.000388	0.001012	0.000994	0.000925	0.000889
		1.01083	0.000392	0.001012	0.000997	0.000922	0.00089
		1.01167	0.000388	0.001004	0.000997	0.000918	0.000886
		1.0125	0.000381	0.00099	0.000997	0.000917	0.000882
		1.01333	0.000366	0.000978	0.000999	0.000914	0.000878
		1.01417	0.000356	0.00097	0.000996	0.000911	0.000869
		1.015	0.000347	0.00096	0.000989	0.000911	0.000863
		1.01583	0.000345	0.000959	0.000984	0.000911	0.000866
		1.01667	0.000343	0.000962	0.000979	0.000909	0.000863
		1.0175	0.000349	0.000965	0.000976	0.000909	0.000861
		1.01833	0.000351	0.00097	0.000975	0.000911	0.000867
		1.01917	0.000351	0.000979	0.000974	0.000914	0.000868
		1.02	0.000348	0.000981	0.000974	0.000915	0.000863
		1.02083	0.000344	0.000979	0.000974	0.000914	0.000867
		1.02167	0.000335	0.000976	0.000976	0.000916	0.00087
		1.0225	0.000326	0.000968	0.000977	0.000916	0.000865
		1.02333	0.000316	0.000958	0.000983	0.000912	0.000867
		1.02417	0.000306	0.000956	0.000986	0.000908	0.00087
		1.025	0.000299	0.000957	0.00099	0.000905	0.000872
		1.02583	0.000298	0.000956	0.000986	0.000901	0.000873
		1.02667	0.000301	0.000959	0.000982	0.000896	0.000879
		1.0275	0.000308	0.000965	0.000976	0.000894	0.000875
		1.02833	0.000318	0.000968	0.000968	0.000894	0.000868
		1.02917	0.000324	0.00097	0.000962	0.000894	0.000861
		1.03	0.000325	0.000977	0.000962	0.000897	0.00085
		1.03083	0.000326	0.000978	0.000966	0.000897	0.000838
		1.03167	0.000327	0.000977	0.000965	0.000898	0.00083
		1.0325	0.000319	0.000976	0.00097	0.000898	0.00083
		1.03333	0.000316	0.000974	0.000977	0.000895	0.000827
		1.03417	0.000314	0.000967	0.000981	0.000892	0.000829
		1.035	0.000314	0.000965	0.000978	0.000889	0.000829
		1.03583	0.000312	0.000963	0.000979	0.000881	0.000828
		1.03667	0.000319	0.000958	0.000977	0.000874	0.000822
		1.0375	0.000324	0.000951	0.00097	0.00087	0.000816
		1.03833	0.000328	0.000945	0.000963	0.000863	0.000806
		1.03917	0.00033	0.000938	0.000962	0.000864	0.000802
		1.04	0.000327	0.000932	0.000957	0.00087	0.000802
		1.04083	0.000319	0.00093	0.000954	0.000877	0.000797
		1.04167	0.000309	0.00093	0.000956	0.000875	0.000795
		1.0425	0.000305	0.000932	0.000958	0.000874	0.000797
		1.04333	0.000298	0.000936	0.00096	0.000866	0.000795
		1.04417	0.000296	0.000937	0.000964	0.000856	0.000792
		1.045	0.000293	0.000938	0.00096	0.000847	0.000794
		1.04583	0.000295	0.000935	0.000954	0.000845	0.000792
		1.04667	0.000287	0.000932	0.000949	0.000845	0.000789
		1.0475	0.000284	0.000927	0.000943	0.000851	0.000788
		1.04833	0.000282	0.000923	0.000938	0.000854	0.000789
		1.04917	0.000286	0.000917	0.000939	0.000853	0.000791
		1.05	0.00029	0.000914	0.000938	0.000847	0.000794
		1.05083	0.000296	0.000904	0.000936	0.000839	0.000795
		1.05167	0.000297	0.000896	0.000928	0.000823	0.000791
		1.0525	0.0003	0.00089	0.000918	0.000812	0.000781
		1.05333	0.000294	0.000885	0.00091	0.000808	0.000768
		1.05417	0.000293	0.000877	0.000908	0.000807	0.000758
		1.055	0.000292	0.000875	0.000902	0.00081	0.000751
		1.05583	0.000293	0.000876	0.000902	0.000819	0.000751
		1.05667	0.000292	0.000873	0.0009	0.000823	0.000751
		1.0575	0.000297	0.000871	0.0009	0.000823	0.000758
		1.05833	0.000296	0.000874	0.000893	0.000819	0.00076
		1.05917	0.000296	0.000876	0.000893	0.000813	0.000762
		1.06	0.0003	0.000877	0.000891	0.000807	0.000759
		1.06083	0.000301	0.00088	0.000892	0.000806	0.000761
		1.06167	0.0003	0.000878	0.000887	0.000807	0.000757
		1.0625	0.000302	0.000873	0.000884	0.000812	0.000757
		1.06333	0.000305	0.000867	0.000879	0.000814	0.000754
		1.06417	0.0003	0.000858	0.000877	0.000811	0.000754
		1.065	0.000299	0.00085	0.000877	0.000808	0.000754
		1.06583	0.000299	0.000845	0.000883	0.000801	0.000752
		1.06667	0.000292	0.000841	0.000894	0.000787	0.000748
		1.0675	0.000288	0.000835	0.000906	0.000777	0.000743
		1.06833	0.000287	0.000834	0.000915	0.000772	0.00074
		1.06917	0.000286	0.000828	0.000917	0.000765	0.000731
		1.07	0.000285	0.000826	0.000912	0.000763	0.000728
		1.07083	0.000288	0.000826	0.000902	0.000765	0.000727
		1.07167	0.000288	0.000825	0.000888	0.000765	0.000725
		1.0725	0.000286	0.000825	0.000872	0.000763	0.000721
		1.07333	0.000281	0.000831	0.000858	0.000761	0.000724
		1.07417	0.000278	0.000828	0.000848	0.000756	0.000721
		1.075	0.000274	0.000827	0.000841	0.00075	0.000709
		1.07583	0.000269	0.000829	0.000834	0.00075	0.000704
		1.07667	0.000266	0.000824	0.000829	0.000747	0.000702
		1.0775	0.000267	0.000818	0.000824	0.000749	0.000697
		1.07833	0.000271	0.000819	0.000823	0.000752	0.000693
		1.07917	0.000275	0.000816	0.000819	0.000754	0.000701
		1.08	0.000282	0.000813	0.00082	0.000751	0.000702
		1.08083	0.000283	0.000814	0.000816	0.000754	0.000704
		1.08167	0.000281	0.000813	0.000816	0.000757	0.000701
		1.0825	0.000272	0.000812	0.000814	0.000759	0.000699
		1.08333	0.000263	0.000809	0.000812	0.00076	0.000696
		1.08417	0.000255	0.000803	0.00081	0.000759	0.00069
		1.085	0.000254	0.0008	0.000813	0.000752	0.000683
		1.08583	0.000258	0.000799	0.000814	0.000741	0.000682
		1.08667	0.000263	0.000793	0.000818	0.000732	0.000679
		1.0875	0.000269	0.00079	0.000822	0.000724	0.000674
		1.08833	0.000273	0.000788	0.000825	0.00072	0.000674
		1.08917	0.000273	0.000784	0.000824	0.000721	0.000678
		1.09	0.000273	0.000778	0.000828	0.000723	0.00068
		1.09083	0.000281	0.00078	0.000823	0.000723	0.00068
		1.09167	0.00029	0.000781	0.000818	0.00072	0.000682
		1.0925	0.000298	0.000782	0.000811	0.000721	0.00068
		1.09333	0.000302	0.000783	0.000805	0.000714	0.000674
		1.09417	0.000307	0.000784	0.000796	0.000706	0.000665
		1.095	0.000307	0.00078	0.00079	0.000697	0.000657
		1.09583	0.000305	0.000775	0.000786	0.000695	0.000646
		1.09667	0.000304	0.000774	0.000791	0.000683	0.000637
		1.0975	0.000309	0.000773	0.000797	0.000684	0.000628
		1.09833	0.000304	0.000774	0.000801	0.000688	0.000626
		1.09917	0.000298	0.000774	0.000808	0.000696	0.000629
		1.1	0.000291	0.000775	0.000812	0.000705	0.000631
		1.10083	0.000286	0.000771	0.000811	0.000717	0.000635
		1.10167	0.000281	0.00077	0.000803	0.000722	0.000639
		1.1025	0.000284	0.000769	0.000795	0.000724	0.000637
		1.10333	0.000291	0.000767	0.000786	0.000722	0.000633
		1.10417	0.0003	0.00077	0.000778	0.000715	0.000631
		1.105	0.000303	0.000774	0.000769	0.000711	0.000629
		1.10583	0.000309	0.000778	0.000767	0.00071	0.000635
		1.10667	0.00031	0.000779	0.000768	0.000711	0.000642
		1.1075	0.000314	0.000777	0.000767	0.000711	0.000649
		1.10833	0.000314	0.000767	0.000762	0.000715	0.000656
		1.10917	0.00032	0.000756	0.00076	0.000718	0.000662
		1.11	0.000324	0.000743	0.000756	0.000715	0.000663
		1.11083	0.000328	0.000734	0.000754	0.000712	0.000664
		1.11167	0.000326	0.000734	0.000757	0.000707	0.000667
		1.1125	0.000326	0.000738	0.000766	0.000702	0.000663
		1.11333	0.000323	0.000743	0.00077	0.000695	0.000657
		1.11417	0.000321	0.000748	0.000775	0.00069	0.000646
		1.115	0.000318	0.00075	0.000776	0.000685	0.000634
		1.11583	0.000319	0.000744	0.000771	0.000683	0.000617
		1.11667	0.000317	0.000737	0.000761	0.000682	0.000611
		1.1175	0.000318	0.000729	0.000757	0.000679	0.000604
		1.11833	0.000314	0.000725	0.000746	0.000674	0.000607
		1.11917	0.00031	0.000726	0.000738	0.00067	0.00061
		1.12	0.000308	0.000731	0.000736	0.000666	0.000621
		1.12083	0.000311	0.000733	0.000737	0.000656	0.000622
		1.12167	0.00031	0.00074	0.000734	0.000653	0.000631
		1.1225	0.000315	0.000745	0.000741	0.000653	0.000633
		1.12333	0.00032	0.000747	0.000744	0.000653	0.000636
		1.12417	0.000323	0.000746	0.000745	0.000654	0.000635
		1.125	0.000319	0.000754	0.000746	0.000658	0.000643
		1.12583	0.000318	0.000756	0.000747	0.000659	0.000641
		1.12667	0.000311	0.000757	0.000742	0.00066	0.000641
		1.1275	0.000305	0.000756	0.000741	0.000665	0.000641
		1.12833	0.000299	0.000753	0.000744	0.000669	0.000638
		1.12917	0.0003	0.000744	0.000746	0.000675	0.00063
		1.13	0.000301	0.000744	0.00075	0.000682	0.000627
		1.13083	0.000307	0.000743	0.000755	0.000687	0.000626
		1.13167	0.000311	0.000745	0.000759	0.000688	0.000622
		1.1325	0.000318	0.000751	0.000757	0.000688	0.000622
		1.13333	0.00032	0.000761	0.000754	0.000683	0.000625
		1.13417	0.000321	0.000763	0.00075	0.000675	0.000626
		1.135	0.000323	0.000767	0.000747	0.00067	0.000623
		1.13583	0.000326	0.000769	0.000743	0.000669	0.000626
		1.13667	0.000325	0.000765	0.000744	0.000666	0.000629
		1.1375	0.000328	0.000756	0.000748	0.000667	0.00063
		1.13833	0.000333	0.000748	0.000748	0.000669	0.000626
		1.13917	0.000333	0.000735	0.00075	0.000669	0.000622
		1.14	0.000334	0.000723	0.000752	0.000664	0.000612
		1.14083	0.000336	0.000715	0.000751	0.000657	0.000598
		1.14167	0.000336	0.000716	0.000748	0.000651	0.000587
		1.1425	0.000336	0.000716	0.000748	0.000644	0.000584
		1.14333	0.000335	0.00072	0.000747	0.000638	0.000585
		1.14417	0.000331	0.000725	0.000745	0.000635	0.000588
		1.145	0.000332	0.000731	0.000748	0.000637	0.000595
		1.14583	0.000331	0.00073	0.00075	0.000638	0.000602
		1.14667	0.000329	0.000732	0.000753	0.000642	0.000604
		1.1475	0.000327	0.000734	0.000756	0.000646	0.000607
		1.14833	0.000326	0.000734	0.000759	0.000651	0.000612
		1.14917	0.000321	0.000728	0.00076	0.000655	0.000613
		1.15	0.000317	0.000724	0.00076	0.000658	0.000612
		1.15083	0.000317	0.000721	0.000761	0.000654	0.000613
		1.15167	0.000321	0.000716	0.000759	0.000653	0.000611
		1.1525	0.000325	0.000714	0.000756	0.000648	0.000608
		1.15333	0.000327	0.000719	0.000752	0.000643	0.000609
		1.15417	0.000333	0.000722	0.000749	0.00064	0.000614
		1.155	0.000336	0.000727	0.000741	0.000644	0.000616
		1.15583	0.000339	0.000727	0.000739	0.000646	0.000614
		1.15667	0.000345	0.000722	0.00074	0.000651	0.000612
		1.1575	0.000353	0.000718	0.000738	0.000656	0.000605
		1.15833	0.000355	0.000715	0.000736	0.000661	0.000599
		1.15917	0.000354	0.000707	0.000739	0.000662	0.000596
		1.16	0.000352	0.000711	0.000735	0.000664	0.000599
		1.16083	0.000348	0.000722	0.000729	0.000666	0.000604
		1.16167	0.000341	0.00073	0.000731	0.000666	0.000607
		1.1625	0.000343	0.00074	0.000735	0.000664	0.000606
		1.16333	0.000347	0.000753	0.000733	0.000661	0.000597
		1.16417	0.00035	0.000758	0.000736	0.000652	0.000586
		1.165	0.000355	0.000759	0.000737	0.000644	0.000574
		1.16583	0.000362	0.000754	0.000732	0.000636	0.000566
		1.16667	0.000362	0.000748	0.000724	0.000634	0.000566
		1.1675	0.000359	0.00074	0.000723	0.000634	0.000573
		1.16833	0.00036	0.000733	0.000716	0.000641	0.000585
		1.16917	0.000353	0.000722	0.000711	0.000651	0.000596
		1.17	0.000347	0.000721	0.00071	0.000656	0.000609
		1.17083	0.000345	0.000719	0.000715	0.000659	0.000612
		1.17167	0.000348	0.000717	0.000716	0.000665	0.000613
		1.1725	0.000349	0.00072	0.000724	0.000661	0.000612
		1.17333	0.000358	0.000729	0.000734	0.000654	0.000613
		1.17417	0.000365	0.00073	0.000738	0.000653	0.000608
		1.175	0.000368	0.000732	0.000737	0.00065	0.000609
		1.17583	0.000363	0.000732	0.000739	0.000637	0.000609
		1.17667	0.000359	0.000732	0.000734	0.000637	0.000604
		1.1775	0.000352	0.000724	0.00073	0.000635	0.000597
		1.17833	0.000348	0.000721	0.000727	0.000629	0.000592
		1.17917	0.000347	0.000722	0.000728	0.000627	0.000585
		1.18	0.000354	0.000725	0.000727	0.000627	0.000579
		1.18083	0.000359	0.000727	0.00073	0.000623	0.000576
		1.18167	0.000363	0.000734	0.000732	0.000623	0.000577
		1.1825	0.000366	0.000743	0.000735	0.000628	0.000578
		1.18333	0.000369	0.000747	0.000737	0.000632	0.000581
		1.18417	0.000366	0.000747	0.000734	0.000639	0.000581
		1.185	0.000363	0.000742	0.000733	0.000642	0.000582
		1.18583	0.000363	0.000736	0.000734	0.000647	0.000581
		1.18667	0.000363	0.000725	0.00073	0.000648	0.00058
		1.1875	0.00036	0.000714	0.000724	0.000651	0.00058
		1.18833	0.000361	0.000709	0.000723	0.000656	0.000578
		1.18917	0.000363	0.000707	0.000717	0.000665	0.000575
		1.19	0.000359	0.000707	0.000709	0.000667	0.000572
		1.19083	0.000354	0.00071	0.000708	0.000673	0.000573
		1.19167	0.00035	0.000714	0.00071	0.000672	0.000569
		1.1925	0.000346	0.000715	0.00071	0.000666	0.000571
		1.19333	0.000343	0.000715	0.000709	0.000657	0.000576
		1.19417	0.000345	0.000709	0.000711	0.00065	0.000581
		1.195	0.000347	0.000699	0.00071	0.00064	0.000583
		1.19583	0.000351	0.000691	0.000703	0.000636	0.000587
		1.19667	0.000353	0.000682	0.000706	0.000636	0.000587
		1.1975	0.000356	0.000677	0.000712	0.000636	0.000585
		1.19833	0.000357	0.000678	0.000717	0.000635	0.000585
		1.19917	0.000359	0.000687	0.000722	0.00064	0.000584
		1.2	0.000357	0.000696	0.000729	0.000635	0.000586
		1.20083	0.000359	0.000706	0.000728	0.000629	0.00059
		1.20167	0.000358	0.000713	0.000727	0.000624	0.000592
		1.2025	0.000355	0.000717	0.000724	0.000619	0.000591
		1.20333	0.000352	0.000717	0.00072	0.000612	0.000587
		1.20417	0.000352	0.000715	0.00072	0.000615	0.000582
		1.205	0.000348	0.000712	0.000718	0.000617	0.000577
		1.20583	0.000346	0.000708	0.000716	0.000624	0.00057
		1.20667	0.000349	0.000705	0.000719	0.000631	0.000565
		1.2075	0.000351	0.0007	0.000719	0.000638	0.000566
		1.20833	0.000352	0.000697	0.000717	0.000643	0.000568
		1.20917	0.000357	0.000696	0.000721	0.000649	0.000566
		1.21	0.000356	0.000696	0.00072	0.000647	0.000569
		1.21083	0.000354	0.000697	0.000714	0.000646	0.00057
		1.21167	0.000356	0.000702	0.000712	0.000645	0.000572
		1.2125	0.000357	0.000704	0.000712	0.000644	0.000572
		1.21333	0.000359	0.000707	0.000713	0.000642	0.000576
		1.21417	0.000368	0.000708	0.000717	0.000645	0.000578
		1.215	0.000375	0.000709	0.000725	0.00065	0.000582
		1.21583	0.000376	0.000712	0.000728	0.000651	0.000581
		1.21667	0.000375	0.000721	0.000729	0.000652	0.000581
		1.2175	0.000372	0.000724	0.000722	0.00065	0.00058
		1.21833	0.000361	0.000733	0.000716	0.000646	0.00058
		1.21917	0.000351	0.000738	0.000703	0.000638	0.000577
		1.22	0.000345	0.000733	0.000697	0.000632	0.000584
		1.22083	0.000342	0.000725	0.000687	0.000628	0.000591
		1.22167	0.000341	0.000721	0.000683	0.00063	0.000596
		1.2225	0.000349	0.000708	0.000681	0.000634	0.000604
		1.22333	0.000358	0.000697	0.000685	0.000636	0.00061
		1.22417	0.000364	0.000693	0.000684	0.000645	0.000603
		1.225	0.000365	0.000686	0.000691	0.000652	0.000599
		1.22583	0.000366	0.000677	0.000699	0.000652	0.000596
		1.22667	0.000364	0.000677	0.000704	0.000654	0.000589
		1.2275	0.00036	0.00068	0.000707	0.000657	0.000584
		1.22833	0.000361	0.000684	0.000708	0.000652	0.000585
		1.22917	0.000366	0.000696	0.000708	0.000643	0.000584
		1.23	0.00037	0.000707	0.000704	0.00064	0.000581
		1.23083	0.000374	0.00071	0.0007	0.000636	0.000579
		1.23167	0.000381	0.000712	0.000694	0.000633	0.000578
		1.2325	0.000387	0.000713	0.000686	0.000635	0.000581
		1.23333	0.00039	0.000707	0.000679	0.00064	0.00058
		1.23417	0.000394	0.000704	0.000677	0.000644	0.000578
		1.235	0.000394	0.000706	0.00068	0.000645	0.000576
		1.23583	0.00039	0.000706	0.000686	0.000647	0.000576
		1.23667	0.000387	0.000703	0.000698	0.000649	0.000572
		1.2375	0.000391	0.000698	0.000709	0.000653	0.000574
		1.23833	0.000393	0.000693	0.000715	0.000654	0.000578
		1.23917	0.000395	0.000692	0.000717	0.00066	0.000585
		1.24	0.000399	0.000695	0.000715	0.000664	0.000584
		1.24083	0.000396	0.000701	0.000708	0.000664	0.000583
		1.24167	0.000387	0.000713	0.000701	0.000658	0.000579
		1.2425	0.000379	0.000719	0.000699	0.000656	0.000571
		1.24333	0.000375	0.00072	0.000698	0.000653	0.000564
		1.24417	0.000367	0.000716	0.000702	0.000652	0.000562
		1.245	0.000367	0.00071	0.000708	0.000652	0.000561
		1.24583	0.000368	0.000702	0.000714	0.000653	0.00056
		1.24667	0.000369	0.000701	0.000715	0.000652	0.000558
		1.2475	0.00037	0.000702	0.00071	0.000649	0.000558
		1.24833	0.000373	0.000706	0.000704	0.000644	0.000559
		1.24917	0.000376	0.000709	0.000697	0.000638	0.000563
		1.25	0.000375	0.000712	0.000688	0.000633	0.000567
		1.25083	0.000372	0.000711	0.000682	0.00063	0.000571
		1.25167	0.000367	0.000709	0.00068	0.000626	0.00057
		1.2525	0.000364	0.000706	0.00068	0.000627	0.000566
		1.25333	0.000364	0.000702	0.000684	0.000628	0.000561
		1.25417	0.000368	0.000699	0.00069	0.000635	0.000559
		1.255	0.000373	0.000699	0.000693	0.000636	0.000558
		1.25583	0.000382	0.000696	0.000693	0.000636	0.000558
		1.25667	0.000388	0.000697	0.000696	0.000635	0.000559
		1.2575	0.000388	0.000695	0.000694	0.000635	0.000557
		1.25833	0.000385	0.000695	0.000689	0.000624	0.000556
		1.25917	0.000384	0.000693	0.000689	0.000616	0.000555
		1.26	0.000383	0.000695	0.000687	0.000612	0.000559
		1.26083	0.000382	0.000693	0.000683	0.000609	0.000566
		1.26167	0.000381	0.000698	0.000678	0.000607	0.000574
		1.2625	0.00038	0.000698	0.000678	0.000614	0.000578
		1.26333	0.000378	0.000697	0.000675	0.000619	0.000585
		1.26417	0.000371	0.000693	0.000674	0.000624	0.000589
		1.265	0.000367	0.000693	0.00067	0.000625	0.000588
		1.26583	0.000368	0.000688	0.000672	0.000625	0.000586
		1.26667	0.000369	0.000685	0.000671	0.000623	0.000585
		1.2675	0.000369	0.000686	0.000669	0.000626	0.000577
		1.26833	0.000372	0.000689	0.000668	0.000627	0.000564
		1.26917	0.000371	0.00069	0.000671	0.000631	0.000554
		1.27	0.000373	0.000694	0.000675	0.000635	0.000549
		1.27083	0.000374	0.000696	0.000674	0.000636	0.000542
		1.27167	0.000378	0.000699	0.000678	0.000629	0.000542
		1.2725	0.000388	0.000703	0.000681	0.000626	0.000546
		1.27333	0.000396	0.000703	0.000685	0.000622	0.000551
		1.27417	0.0004	0.000703	0.000687	0.00062	0.000548
		1.275	0.000401	0.000706	0.000692	0.000622	0.000548
		1.27583	0.000404	0.000702	0.000687	0.000625	0.000547
		1.27667	0.000401	0.000699	0.000687	0.000629	0.000543
		1.2775	0.000404	0.000699	0.000684	0.00063	0.000539
		1.27833	0.00041	0.000695	0.000681	0.000631	0.000539
		1.27917	0.000418	0.000693	0.000679	0.000626	0.000536
		1.28	0.000423	0.000697	0.000682	0.000629	0.000537
		1.28083	0.000426	0.000697	0.000681	0.000625	0.000539
		1.28167	0.000422	0.000694	0.000678	0.000623	0.000542
		1.2825	0.000416	0.000698	0.000675	0.000618	0.000547
		1.28333	0.000405	0.000694	0.000671	0.000617	0.000555
		1.28417	0.000396	0.000691	0.00067	0.000612	0.000558
		1.285	0.000391	0.00069	0.000671	0.000613	0.00056
		1.28583	0.000388	0.000695	0.000676	0.000611	0.000562
		1.28667	0.000387	0.000692	0.000679	0.000616	0.00056
		1.2875	0.000389	0.000697	0.000681	0.000617	0.000559
		1.28833	0.000389	0.000701	0.000685	0.000618	0.000558
		1.28917	0.000384	0.000705	0.000687	0.000612	0.000558
		1.29	0.000386	0.000705	0.000687	0.000609	0.000559
		1.29083	0.000386	0.000707	0.000689	0.000602	0.000565
		1.29167	0.000388	0.000706	0.000693	0.000601	0.000566
		1.2925	0.000388	0.000703	0.000689	0.0006	0.000572
		1.29333	0.00039	0.000701	0.000685	0.000603	0.000572
		1.29417	0.000388	0.000697	0.000682	0.000607	0.000568
		1.295	0.000382	0.000694	0.00068	0.000614	0.000562
		1.29583	0.000379	0.000692	0.000677	0.000611	0.000558
		1.29667	0.000383	0.00069	0.000677	0.000607	0.000553
		1.2975	0.000388	0.000687	0.000676	0.000605	0.000551
		1.29833	0.000394	0.000688	0.000672	0.000603	0.000553
		1.29917	0.000404	0.000693	0.000663	0.000599	0.000557
		1.3	0.000408	0.000696	0.000657	0.000602	0.000566
		1.30083	0.000408	0.000699	0.000652	0.000614	0.000572
		1.30167	0.000404	0.0007	0.000649	0.000619	0.00058
		1.3025	0.000397	0.000701	0.000651	0.000623	0.000583
		1.30333	0.000388	0.000694	0.000656	0.000627	0.000583
		1.30417	0.00038	0.000691	0.000659	0.000632	0.000577
		1.305	0.000377	0.000684	0.000664	0.000629	0.00057
		1.30583	0.000377	0.000681	0.000662	0.000632	0.000559
		1.30667	0.000382	0.000678	0.000658	0.000634	0.000552
		1.3075	0.000389	0.000675	0.000661	0.000635	0.000547
		1.30833	0.000396	0.000671	0.000665	0.000629	0.000545
		1.30917	0.000397	0.000668	0.000666	0.000623	0.000541
		1.31	0.000397	0.000666	0.000673	0.000614	0.000542
		1.31083	0.0004	0.000666	0.000681	0.000608	0.000545
		1.31167	0.000401	0.000671	0.000682	0.000606	0.000547
		1.3125	0.000403	0.000676	0.000678	0.000606	0.000547
		1.31333	0.00041	0.000685	0.000678	0.000608	0.000553
		1.31417	0.000413	0.000688	0.000678	0.000614	0.000555
		1.315	0.000411	0.000688	0.00068	0.000618	0.000553
		1.31583	0.000405	0.00068	0.000681	0.000621	0.000552
		1.31667	0.000399	0.000678	0.000682	0.000624	0.000555
		1.3175	0.000387	0.000671	0.000682	0.000627	0.000553
		1.31833	0.000382	0.000672	0.00068	0.000627	0.000554
		1.31917	0.000377	0.000672	0.000675	0.000626	0.000555
		1.32	0.000377	0.000677	0.000672	0.000624	0.000554
		1.32083	0.000376	0.000678	0.000669	0.000622	0.000551
		1.32167	0.000381	0.000679	0.000667	0.00062	0.000551
		1.3225	0.000381	0.000678	0.000663	0.00062	0.000545
		1.32333	0.000382	0.000676	0.000659	0.000621	0.000544
		1.32417	0.000383	0.000672	0.000656	0.000617	0.000544
		1.325	0.00039	0.000668	0.000654	0.000613	0.000542
		1.32583	0.000394	0.000667	0.000649	0.000609	0.000541
		1.32667	0.000398	0.000663	0.000645	0.000603	0.000547
		1.3275	0.000404	0.000666	0.000644	0.000593	0.000547
		1.32833	0.00041	0.000669	0.000645	0.000592	0.000548
		1.32917	0.000407	0.000674	0.000647	0.00059	0.000549
		1.33	0.000407	0.000682	0.000652	0.000588	0.000553
		1.33083	0.000411	0.00069	0.000659	0.000586	0.000553
		1.33167	0.000409	0.000693	0.00066	0.000591	0.000551
		1.3325	0.000407	0.000696	0.000659	0.000586	0.000548
		1.33333	0.000411	0.000695	0.000654	0.000586	0.000544
		1.33417	0.000409	0.000687	0.000646	0.000586	0.000536
		1.335	0.000407	0.000679	0.000637	0.000587	0.000529
		1.33583	0.000405	0.000676	0.000634	0.000589	0.000531
		1.33667	0.000397	0.000671	0.000631	0.000597	0.000534
		1.3375	0.000385	0.000669	0.000632	0.000601	0.000539
		1.33833	0.000373	0.000674	0.000638	0.000603	0.000546
		1.33917	0.000366	0.000679	0.000643	0.000606	0.000555
		1.34	0.00036	0.000679	0.000644	0.000605	0.000557
		1.34083	0.000365	0.000678	0.000647	0.0006	0.000556
		1.34167	0.000375	0.000679	0.000648	0.000594	0.000559
		1.3425	0.000388	0.000676	0.000646	0.000593	0.000562
		1.34333	0.000394	0.000673	0.000647	0.00059	0.000561
		1.34417	0.000401	0.000673	0.000649	0.000596	0.000562
		1.345	0.000405	0.000674	0.000654	0.000598	0.000559
		1.34583	0.000401	0.000672	0.000655	0.000604	0.000555
		1.34667	0.000398	0.000673	0.000655	0.000607	0.000555
		1.3475	0.000393	0.000673	0.000653	0.000608	0.000557
		1.34833	0.000392	0.000674	0.000649	0.000601	0.000562
		1.34917	0.000388	0.000673	0.000641	0.000602	0.000567
		1.35	0.000388	0.000673	0.00064	0.000597	0.000574
		1.35083	0.000388	0.000673	0.000639	0.000595	0.000571
		1.35167	0.000395	0.000672	0.000639	0.000598	0.000567
		1.3525	0.000393	0.00067	0.000644	0.000604	0.000561
		1.35333	0.000395	0.000671	0.000652	0.000609	0.000559
		1.35417	0.000396	0.000674	0.000655	0.000618	0.000554
		1.355	0.000397	0.000674	0.000657	0.000624	0.000558
		1.35583	0.000391	0.000677	0.000659	0.000628	0.000558
		1.35667	0.000393	0.00068	0.000655	0.000627	0.000561
		1.3575	0.000395	0.000679	0.000647	0.000621	0.000561
		1.35833	0.000397	0.000674	0.000643	0.000618	0.000559
		1.35917	0.000394	0.00067	0.000639	0.000614	0.000555
		1.36	0.000396	0.000662	0.000632	0.000615	0.000555
		1.36083	0.00039	0.000655	0.000629	0.000618	0.00055
		1.36167	0.000386	0.000655	0.000623	0.000622	0.000548
		1.3625	0.000382	0.000655	0.000618	0.00062	0.000546
		1.36333	0.000383	0.00066	0.000615	0.000614	0.000545
		1.36417	0.000382	0.000666	0.000614	0.0006	0.000545
		1.365	0.000386	0.00067	0.000613	0.000587	0.000547
		1.36583	0.000388	0.000672	0.000618	0.000578	0.000549
		1.36667	0.000392	0.000673	0.000619	0.000572	0.000554
		1.3675	0.000393	0.000672	0.000619	0.000574	0.000555
		1.36833	0.000396	0.000673	0.000618	0.00058	0.000553
		1.36917	0.000395	0.000673	0.000618	0.000585	0.000551
		1.37	0.000392	0.000675	0.000618	0.000592	0.000545
		1.37083	0.000391	0.00068	0.00062	0.000603	0.000539
		1.37167	0.000392	0.000678	0.000625	0.000606	0.000535
		1.3725	0.000396	0.000678	0.000631	0.000611	0.000532
		1.37333	0.0004	0.000681	0.000632	0.000614	0.000535
		1.37417	0.000404	0.000677	0.000632	0.000612	0.000541
		1.375	0.0004	0.000673	0.000632	0.000601	0.000547
		1.37583	0.000389	0.000675	0.000624	0.000596	0.00055
		1.37667	0.000374	0.000674	0.00062	0.00059	0.000552
		1.3775	0.000361	0.00067	0.000617	0.000587	0.000549
		1.37833	0.000349	0.000673	0.000611	0.000588	0.000545
		1.37917	0.000349	0.000675	0.000606	0.000595	0.00054
		1.38	0.000351	0.000675	0.000608	0.000596	0.000535
		1.38083	0.000358	0.000676	0.000606	0.0006	0.000532
		1.38167	0.000364	0.000677	0.000607	0.000601	0.000525
		1.3825	0.000373	0.000675	0.000612	0.000597	0.000516
		1.38333	0.000373	0.000676	0.000615	0.000593	0.000511
		1.38417	0.000377	0.000678	0.000615	0.000593	0.000508
		1.385	0.000377	0.000678	0.000616	0.000591	0.000507
		1.38583	0.000377	0.000678	0.000616	0.000589	0.00051
		1.38667	0.000373	0.000679	0.000616	0.000591	0.000515
		1.3875	0.000373	0.000676	0.000618	0.000593	0.000516
		1.38833	0.000373	0.000675	0.000621	0.000596	0.000514
		1.38917	0.000374	0.000673	0.000623	0.0006	0.000513
		1.39	0.000376	0.000676	0.000622	0.000608	0.000513
		1.39083	0.000381	0.000677	0.00062	0.00061	0.000515
		1.39167	0.000391	0.000678	0.000615	0.000612	0.000517
		1.3925	0.000397	0.000671	0.000611	0.000609	0.000522
		1.39333	0.000406	0.000668	0.000603	0.000607	0.000521
		1.39417	0.00041	0.00066	0.000599	0.000596	0.000519
		1.395	0.000413	0.000653	0.000589	0.000593	0.000517
		1.39583	0.000409	0.000647	0.000586	0.000589	0.000517
		1.39667	0.000405	0.000645	0.00058	0.000587	0.000516
		1.3975	0.0004	0.000644	0.000577	0.000585	0.000519
		1.39833	0.000401	0.000646	0.000577	0.00059	0.000521
		1.39917	0.0004	0.000645	0.000584	0.000588	0.000521
		1.4	0.000403	0.000648	0.000587	0.000587	0.000519
		1.40083	0.000405	0.000656	0.000592	0.000587	0.000512
		1.40167	0.000409	0.00066	0.000597	0.000588	0.000507
		1.4025	0.000408	0.000663	0.000602	0.000586	0.000503
		1.40333	0.000403	0.000665	0.000599	0.000591	0.000501
		1.40417	0.000397	0.000659	0.000595	0.000593	0.000497
		1.405	0.000389	0.000652	0.000593	0.000592	0.000499
		1.40583	0.000379	0.000642	0.00059	0.000596	0.000498
		1.40667	0.000373	0.000632	0.000584	0.000598	0.000497
		1.4075	0.000369	0.00063	0.000588	0.000592	0.000495
		1.40833	0.00037	0.000631	0.000597	0.000589	0.000496
		1.40917	0.000369	0.000633	0.000599	0.000582	0.000496
		1.41	0.000371	0.000639	0.000604	0.000576	0.000499
		1.41083	0.000372	0.000644	0.000615	0.000571	0.0005
		1.41167	0.000375	0.000647	0.000616	0.000574	0.000505
		1.4125	0.000375	0.000651	0.000614	0.000579	0.000507
		1.41333	0.000381	0.000654	0.000614	0.000587	0.000507
		1.41417	0.000384	0.000654	0.000612	0.000591	0.000504
		1.415	0.000383	0.000656	0.000606	0.000594	0.000502
		1.41583	0.000384	0.000656	0.000603	0.000593	0.000497
		1.41667	0.000384	0.000656	0.000596	0.00059	0.000494
		1.4175	0.000379	0.000657	0.000594	0.000583	0.000494
		1.41833	0.000376	0.00066	0.000589	0.00058	0.0005
		1.41917	0.000378	0.000662	0.000582	0.000574	0.000508
		1.42	0.000377	0.000666	0.000575	0.000568	0.000517
		1.42083	0.000373	0.000664	0.000573	0.000562	0.000525
		1.42167	0.000376	0.000663	0.000567	0.000559	0.000531
		1.4225	0.000378	0.000657	0.000566	0.000557	0.000533
		1.42333	0.000378	0.000651	0.000567	0.000559	0.000531
		1.42417	0.000381	0.000642	0.000568	0.00056	0.000528
		1.425	0.000387	0.000635	0.000567	0.000563	0.000526
		1.42583	0.000385	0.000628	0.000564	0.000564	0.000521
		1.42667	0.000385	0.000625	0.000562	0.000561	0.000512
		1.4275	0.000383	0.000619	0.000563	0.000556	0.000508
		1.42833	0.000384	0.000619	0.000565	0.000553	0.000505
		1.42917	0.000379	0.000618	0.000569	0.000554	0.0005
		1.43	0.00038	0.00062	0.000575	0.000558	0.000496
		1.43083	0.000378	0.000618	0.000581	0.000564	0.000502
		1.43167	0.000383	0.00062	0.000586	0.000571	0.000501
		1.4325	0.000381	0.000622	0.000589	0.000579	0.000501
		1.43333	0.000388	0.000628	0.000594	0.000575	0.000501
		1.43417	0.00039	0.000629	0.0006	0.000574	0.000503
		1.435	0.000395	0.000635	0.000605	0.000571	0.0005
		1.43583	0.000393	0.000641	0.000613	0.000567	0.000503
		1.43667	0.000395	0.000644	0.000613	0.000562	0.000504
		1.4375	0.000392	0.000636	0.000612	0.000565	0.000506
		1.43833	0.00039	0.00063	0.000606	0.000562	0.000502
		1.43917	0.000385	0.00062	0.000595	0.000564	0.000494
		1.44	0.000384	0.000609	0.000585	0.00056	0.000484
		1.44083	0.000379	0.0006	0.00058	0.000553	0.000476
		1.44167	0.000373	0.000604	0.000573	0.000543	0.000467
		1.4425	0.00037	0.000611	0.000573	0.000538	0.000464
		1.44333	0.000369	0.00062	0.00058	0.000533	0.000465
		1.44417	0.000374	0.000629	0.000583	0.00054	0.00047
		1.445	0.000378	0.000635	0.00059	0.00055	0.000477
		1.44583	0.000385	0.000632	0.000601	0.000563	0.000486
		1.44667	0.000391	0.000626	0.000606	0.000571	0.000492
		1.4475	0.000395	0.000619	0.000609	0.000573	0.000496
		1.44833	0.000393	0.000613	0.00061	0.000566	0.000496
		1.44917	0.000392	0.000614	0.000608	0.000558	0.000492
		1.45	0.000392	0.000619	0.000604	0.000545	0.000485
		1.45083	0.000388	0.000627	0.000601	0.000537	0.00048
		1.45167	0.000386	0.00063	0.000594	0.000536	0.000477
		1.4525	0.000384	0.000631	0.000592	0.000539	0.000479
		1.45333	0.000387	0.000626	0.000586	0.000543	0.000484
		1.45417	0.000386	0.000624	0.000575	0.00055	0.000486
		1.455	0.00039	0.000619	0.000563	0.000557	0.000483
		1.45583	0.000392	0.000618	0.000553	0.000563	0.000482
		1.45667	0.000398	0.000617	0.000542	0.000564	0.000476
		1.4575	0.000398	0.000619	0.00054	0.000564	0.000469
		1.45833	0.000398	0.000615	0.000545	0.000561	0.000467
		1.45917	0.000396	0.000611	0.000551	0.000553	0.000473
		1.46	0.000398	0.000612	0.000562	0.000547	0.000478
		1.46083	0.000393	0.000616	0.00057	0.000545	0.000482
		1.46167	0.000393	0.000619	0.000574	0.000542	0.000486
		1.4625	0.000391	0.000622	0.000574	0.000545	0.000486
		1.46333	0.000388	0.000627	0.000571	0.000549	0.000482
		1.46417	0.000382	0.000627	0.000562	0.000551	0.000477
		1.465	0.000381	0.000621	0.000553	0.000553	0.000475
		1.46583	0.000377	0.000613	0.000541	0.000555	0.000472
		1.46667	0.000377	0.000611	0.000532	0.000559	0.000474
		1.4675	0.000376	0.000604	0.000529	0.00056	0.000479
		1.46833	0.000376	0.000601	0.00053	0.000561	0.000483
		1.46917	0.000375	0.000603	0.000536	0.000561	0.000488
		1.47	0.000375	0.000603	0.000546	0.000561	0.000492
		1.47083	0.000373	0.000598	0.000553	0.000556	0.000492
		1.47167	0.000371	0.000596	0.000554	0.000553	0.000483
		1.4725	0.000369	0.000591	0.000558	0.000555	0.000477
		1.47333	0.000371	0.000584	0.000559	0.000552	0.00047
		1.47417	0.00037	0.000579	0.000559	0.000548	0.000465
		1.475	0.000372	0.000579	0.00056	0.000546	0.000464
		1.47583	0.000375	0.00058	0.000567	0.000544	0.000469
		1.47667	0.00038	0.000584	0.00057	0.000538	0.00047
		1.4775	0.000382	0.000587	0.000571	0.000536	0.000469
		1.47833	0.000384	0.00059	0.000569	0.000533	0.000466
		1.47917	0.000384	0.000591	0.000567	0.000528	0.000465
		1.48	0.000382	0.000592	0.000561	0.000521	0.000467
		1.48083	0.000377	0.00059	0.000555	0.000518	0.000474
		1.48167	0.000374	0.000592	0.000553	0.000517	0.000482
		1.4825	0.000373	0.000595	0.000553	0.000518	0.000487
		1.48333	0.000376	0.000594	0.000557	0.000528	0.00049
		1.48417	0.000382	0.000589	0.000555	0.000539	0.000489
		1.485	0.000386	0.000589	0.000558	0.000545	0.000483
		1.48583	0.000389	0.000585	0.000557	0.00055	0.000476
		1.48667	0.00039	0.000581	0.000554	0.000551	0.000472
		1.4875	0.000385	0.000585	0.000552	0.000545	0.000471
		1.48833	0.000383	0.00059	0.000555	0.00054	0.000473
		1.48917	0.00038	0.000591	0.000556	0.000537	0.000476
		1.49	0.00038	0.000596	0.00056	0.000532	0.000483
		1.49083	0.000377	0.000599	0.000565	0.00053	0.000494
		1.49167	0.000379	0.000597	0.000565	0.000529	0.000497
		1.4925	0.000376	0.000597	0.000562	0.000524	0.000499
		1.49333	0.000372	0.000599	0.00056	0.000522	0.000502
		1.49417	0.00037	0.000597	0.000557	0.000523	0.000499
		1.495	0.00037	0.000593	0.000552	0.000521	0.000488
		1.49583	0.000367	0.000589	0.000555	0.000522	0.000485
		1.49667	0.000367	0.00058	0.000557	0.000525	0.000474
		1.4975	0.000369	0.000575	0.000556	0.000525	0.000465
		1.49833	0.000369	0.000573	0.000557	0.000523	0.000457
		1.49917	0.000368	0.00057	0.000554	0.000519	0.000455
		1.5	0.000369	0.000571	0.000548	0.000513	0.000449
		1.50083	0.000371	0.000575	0.000546	0.000512	0.00045
		1.50167	0.00037	0.000578	0.000546	0.000511	0.000445
		1.5025	0.000372	0.000581	0.000543	0.00051	0.000442
		1.50333	0.000374	0.00059	0.000548	0.000515	0.000436
		1.50417	0.000372	0.000598	0.000548	0.000521	0.000434
		1.505	0.000369	0.000607	0.000547	0.000519	0.000438
		1.50583	0.000368	0.000614	0.000545	0.000519	0.000445
		1.50667	0.000365	0.00062	0.000545	0.000523	0.000456
		1.5075	0.000364	0.000619	0.000543	0.000524	0.000469
		1.50833	0.000363	0.000612	0.000546	0.000524	0.000482
		1.50917	0.000363	0.000604	0.000545	0.000531	0.000481
		1.51	0.000359	0.000595	0.000548	0.000538	0.000482
		1.51083	0.000356	0.000589	0.000551	0.00054	0.000476
		1.51167	0.000354	0.000586	0.000553	0.00054	0.00047
		1.5125	0.000358	0.000587	0.000552	0.000546	0.000463
		1.51333	0.000363	0.000587	0.000557	0.000543	0.000467
		1.51417	0.000371	0.000588	0.000557	0.00054	0.000468
		1.515	0.00038	0.000589	0.000553	0.000535	0.000472
		1.51583	0.000386	0.000587	0.00055	0.000531	0.000471
		1.51667	0.000382	0.000589	0.000548	0.000526	0.00047
		1.5175	0.000378	0.000592	0.000543	0.000525	0.000466
		1.51833	0.000376	0.000592	0.000542	0.000523	0.000466
		1.51917	0.000369	0.000591	0.000546	0.000523	0.000462
		1.52	0.000368	0.00059	0.000547	0.000527	0.000467
		1.52083	0.000374	0.000584	0.000548	0.000525	0.00047
		1.52167	0.000378	0.000577	0.000547	0.000525	0.000472
		1.5225	0.00038	0.000576	0.000546	0.000527	0.000473
		1.52333	0.000383	0.000573	0.000539	0.000525	0.00048
		1.52417	0.000382	0.000574	0.000534	0.000522	0.000477
		1.525	0.00038	0.000577	0.000528	0.000522	0.000475
		1.52583	0.000378	0.000583	0.000525	0.000518	0.000473
		1.52667	0.000371	0.000588	0.00052	0.000514	0.000472
		1.5275	0.000368	0.000595	0.000523	0.000516	0.000471
		1.52833	0.000369	0.000599	0.00053	0.000515	0.000474
		1.52917	0.000365	0.000602	0.000537	0.000516	0.000479
		1.53	0.000364	0.000602	0.000545	0.000516	0.000481
		1.53083	0.000371	0.000599	0.000554	0.000514	0.000478
		1.53167	0.000372	0.000594	0.000561	0.00051	0.000469
		1.5325	0.000369	0.000591	0.000563	0.000508	0.000456
		1.53333	0.000373	0.000582	0.000563	0.00051	0.000443
		1.53417	0.000372	0.000579	0.000559	0.000514	0.000432
		1.535	0.000371	0.000578	0.000558	0.00052	0.000425
		1.53583	0.000372	0.000579	0.000553	0.000523	0.000423
		1.53667	0.000375	0.000577	0.000551	0.000521	0.000428
		1.5375	0.000374	0.00058	0.000548	0.000516	0.000432
		1.53833	0.000382	0.000579	0.000549	0.000509	0.000441
		1.53917	0.000385	0.00058	0.00054	0.000499	0.000449
		1.54	0.00039	0.000579	0.000536	0.000496	0.000456
		1.54083	0.000392	0.000582	0.000532	0.0005	0.000456
		1.54167	0.0004	0.000585	0.000528	0.000502	0.000452
		1.5425	0.000399	0.000589	0.000523	0.000508	0.000442
		1.54333	0.000397	0.000593	0.000528	0.000516	0.000432
		1.54417	0.000395	0.000596	0.000526	0.000523	0.000427
		1.545	0.000396	0.000593	0.000523	0.000528	0.000425
		1.54583	0.000391	0.000587	0.000523	0.000534	0.00043
		1.54667	0.000391	0.000581	0.000527	0.000539	0.000434
		1.5475	0.000394	0.000573	0.000525	0.000542	0.000436
		1.54833	0.000399	0.000565	0.000531	0.000542	0.000433
		1.54917	0.000402	0.000565	0.000535	0.000539	0.000432
		1.55	0.000404	0.000564	0.000533	0.000534	0.000431
		1.55083	0.000403	0.000564	0.000526	0.000527	0.000433
		1.55167	0.000401	0.000568	0.000521	0.00052	0.000437
		1.5525	0.000399	0.000574	0.000517	0.000512	0.000445
		1.55333	0.000397	0.000575	0.000519	0.000507	0.000452
		1.55417	0.000396	0.000578	0.000527	0.0005	0.000453
		1.555	0.000396	0.000582	0.000538	0.000495	0.000451
		1.55583	0.000396	0.000583	0.000547	0.000489	0.000446
		1.55667	0.00039	0.000583	0.000549	0.000488	0.000441
		1.5575	0.000386	0.000586	0.000544	0.000486	0.000436
		1.55833	0.000382	0.000586	0.000537	0.000488	0.000434
		1.55917	0.000381	0.000584	0.000527	0.00049	0.000432
		1.56	0.000374	0.000582	0.000521	0.000496	0.000437
		1.56083	0.000375	0.000578	0.000518	0.000502	0.000434
		1.56167	0.000375	0.000572	0.000516	0.000509	0.000435
		1.5625	0.00037	0.000568	0.000511	0.000516	0.000432
		1.56333	0.000361	0.000565	0.000514	0.000519	0.000431
		1.56417	0.000361	0.000565	0.000514	0.000517	0.000424
		1.565	0.000356	0.000567	0.000522	0.000513	0.000422
		1.56583	0.000354	0.00057	0.000534	0.000512	0.000418
		1.56667	0.000357	0.000576	0.000545	0.000504	0.000417
		1.5675	0.000365	0.000578	0.000548	0.000502	0.000415
		1.56833	0.000372	0.000577	0.000551	0.000504	0.000414
		1.56917	0.000378	0.000577	0.000546	0.000504	0.000416
		1.57	0.000384	0.000579	0.000535	0.0005	0.000422
		1.57083	0.000388	0.000578	0.000528	0.000505	0.000425
		1.57167	0.00039	0.000578	0.000524	0.00051	0.000428
		1.5725	0.000391	0.000579	0.00052	0.000515	0.000429
		1.57333	0.000393	0.000576	0.000519	0.000523	0.000426
		1.57417	0.000397	0.000567	0.000519	0.000534	0.000412
		1.575	0.0004	0.000557	0.000517	0.000535	0.000404
		1.57583	0.000395	0.000545	0.000517	0.000535	0.000399
		1.57667	0.000392	0.000539	0.000519	0.000533	0.000399
		1.5775	0.000384	0.000539	0.000518	0.000529	0.000402
		1.57833	0.000374	0.000543	0.000519	0.000524	0.000416
		1.57917	0.000365	0.000551	0.000521	0.000526	0.000426
		1.58	0.000363	0.000561	0.000523	0.000523	0.000431
		1.58083	0.000362	0.000568	0.000523	0.00052	0.000435
		1.58167	0.000368	0.000572	0.000528	0.000515	0.000437
		1.5825	0.000376	0.000571	0.000527	0.000512	0.000431
		1.58333	0.000384	0.000569	0.000522	0.000504	0.000426
		1.58417	0.000395	0.000572	0.000514	0.000503	0.000422
		1.585	0.000404	0.000575	0.000505	0.000501	0.000419
		1.58583	0.000404	0.000572	0.000492	0.000502	0.00042
		1.58667	0.000402	0.000573	0.000486	0.000502	0.000423
		1.5875	0.000401	0.000571	0.000485	0.000506	0.000428
		1.58833	0.000393	0.000562	0.000491	0.000507	0.000435
		1.58917	0.000384	0.000554	0.000496	0.000508	0.000438
		1.59	0.000381	0.00055	0.00051	0.000503	0.00044
		1.59083	0.000375	0.000547	0.000519	0.000498	0.000439
		1.59167	0.000371	0.000551	0.000526	0.000494	0.000435
		1.5925	0.000374	0.000554	0.000525	0.00049	0.000426
		1.59333	0.000382	0.000555	0.000524	0.00049	0.000417
		1.59417	0.000388	0.000552	0.000517	0.000494	0.000409
		1.595	0.000396	0.000549	0.000511	0.000496	0.000404
		1.59583	0.000396	0.00054	0.000509	0.000492	0.000401
		1.59667	0.000387	0.000537	0.000513	0.000488	0.000398
		1.5975	0.000378	0.000538	0.00052	0.000479	0.000399
		1.59833	0.00037	0.000542	0.000524	0.000475	0.000402
		1.59917	0.000364	0.000544	0.000529	0.000476	0.000402
		1.6	0.000366	0.000551	0.000525	0.000481	0.000401
		1.60083	0.000374	0.00055	0.000517	0.00049	0.000404
		1.60167	0.000385	0.000549	0.000508	0.000499	0.000409
		1.6025	0.000389	0.000548	0.000506	0.000498	0.000409
		1.60333	0.000393	0.000551	0.000499	0.000493	0.000413
		1.60417	0.000396	0.000548	0.000502	0.000489	0.000416
		1.605	0.000394	0.000553	0.0005	0.000484	0.00042
		1.60583	0.000388	0.000555	0.000497	0.000483	0.000422
		1.60667	0.00039	0.000552	0.00049	0.000491	0.000427
		1.6075	0.000391	0.000548	0.000491	0.0005	0.000433
		1.60833	0.000387	0.000546	0.000487	0.000507	0.000437
		1.60917	0.000386	0.000543	0.000493	0.000507	0.000433
		1.61	0.000386	0.000543	0.000498	0.000505	0.000426
		1.61083	0.000379	0.000547	0.000503	0.000494	0.000414
		1.61167	0.000376	0.000549	0.000505	0.000489	0.000405
		1.6125	0.00038	0.000555	0.000504	0.000485	0.000393
		1.61333	0.00038	0.000559	0.000494	0.000488	0.000394
		1.61417	0.000382	0.000559	0.000489	0.00049	0.000397
		1.615	0.000388	0.000561	0.000482	0.000495	0.000405
		1.61583	0.000385	0.00056	0.000478	0.000494	0.000409
		1.61667	0.000375	0.000557	0.000477	0.000491	0.000417
		1.6175	0.000374	0.000551	0.000481	0.000486	0.000415
		1.61833	0.000367	0.000549	0.000481	0.000482	0.000413
		1.61917	0.000362	0.000545	0.000484	0.000479	0.000413
		1.62	0.000367	0.000542	0.000488	0.000478	0.000414
		1.62083	0.000375	0.000538	0.000494	0.000475	0.000415
		1.62167	0.000377	0.000536	0.000503	0.000477	0.000421
		1.6225	0.000382	0.000535	0.000512	0.000479	0.000425
		1.62333	0.000382	0.000535	0.000519	0.000479	0.000427
		1.62417	0.000376	0.000535	0.000519	0.000478	0.000428
		1.625	0.00037	0.00054	0.000515	0.000482	0.000429
		1.62583	0.000365	0.000547	0.000507	0.000478	0.00042
		1.62667	0.000363	0.000555	0.000499	0.00047	0.000417
		1.6275	0.000369	0.000558	0.000492	0.000466	0.000409
		1.62833	0.00037	0.000563	0.000488	0.000464	0.000404
		1.62917	0.00038	0.000561	0.000487	0.00046	0.000401
		1.63	0.000388	0.000557	0.000483	0.00046	0.000405
		1.63083	0.000388	0.000549	0.000484	0.000466	0.000407
		1.63167	0.000387	0.00055	0.000487	0.000469	0.000407
		1.6325	0.000389	0.000547	0.000491	0.000472	0.000407
		1.63333	0.000387	0.000545	0.000496	0.000475	0.000408
		1.63417	0.000383	0.000544	0.000507	0.00048	0.000413
		1.635	0.000388	0.000548	0.00051	0.000484	0.00042
		1.63583	0.000389	0.000547	0.000514	0.000489	0.00043
		1.63667	0.000391	0.000553	0.000517	0.000493	0.000441
		1.6375	0.000391	0.000561	0.000517	0.0005	0.000448
		1.63833	0.000394	0.000562	0.000514	0.000503	0.000446
		1.63917	0.000389	0.000561	0.000517	0.000504	0.000443
		1.64	0.000387	0.000558	0.000521	0.000502	0.000438
		1.64083	0.000384	0.000553	0.000526	0.000501	0.000431
		1.64167	0.000386	0.000547	0.000531	0.000498	0.000425
		1.6425	0.000386	0.000551	0.000536	0.000494	0.000423
		1.64333	0.000391	0.000554	0.000536	0.000492	0.000421
		1.64417	0.000393	0.00056	0.00053	0.000497	0.00042
		1.645	0.000393	0.000561	0.000524	0.000496	0.000423
		1.64583	0.000389	0.00056	0.000517	0.000495	0.000426
		1.64667	0.000388	0.000552	0.000508	0.000499	0.000429
		1.6475	0.000383	0.000547	0.000497	0.000499	0.00043
		1.64833	0.000382	0.000541	0.00049	0.000495	0.000428
		1.64917	0.00038	0.000536	0.000485	0.000493	0.000426
		1.65	0.000383	0.000536	0.00048	0.000493	0.00042
		1.65083	0.000383	0.000542	0.00048	0.000489	0.000421
		1.65167	0.000382	0.000541	0.000486	0.000482	0.000427
		1.6525	0.00038	0.000544	0.000488	0.000476	0.000435
		1.65333	0.000383	0.00055	0.000492	0.000472	0.000439
		1.65417	0.000384	0.00055	0.000499	0.000465	0.000444
		1.655	0.000382	0.000551	0.0005	0.000463	0.000443
		1.65583	0.000386	0.000555	0.000497	0.000469	0.000437
		1.65667	0.000388	0.00055	0.000498	0.000473	0.000433
		1.6575	0.000389	0.000544	0.000499	0.000477	0.000431
		1.65833	0.000384	0.000544	0.000496	0.000486	0.000429
		1.65917	0.000381	0.00054	0.000499	0.000487	0.000428
		1.66	0.000377	0.000542	0.000503	0.000483	0.000427
		1.66083	0.000373	0.000541	0.000504	0.000479	0.000422
		1.66167	0.000368	0.000543	0.000501	0.000468	0.00041
		1.6625	0.000373	0.000542	0.000499	0.000459	0.000403
		1.66333	0.000377	0.000544	0.00049	0.000455	0.000394
[truncated: 10,004 more rows]

## Sheet: Figure 3a
		Fig. 3a: UPLC chromatograms of the time-dependent conversion of 25-OH-cholest-1,4-diene-3-one (CDO)
		time [min]	0	30	60	120	240	360	480
		AU [245 nm]
		0	-6e-07	5.7e-06	1.06e-05	2e-07	-3e-07	-5.9e-06	3.1e-06			Fig. 3a: Measured conversion / % (relative peak area of 25-OH-CDO/DDO at 240 nm)
		0.000833	-3.3e-06	7.4e-06	1.87e-05	-8e-07	-5.4e-06	-7.3e-06	9.8e-06
		0.001667	-2.3e-06	8.6e-06	2.58e-05	2.2e-06	-1.23e-05	-7.8e-06	1.49e-05
		0.0025	-2.7e-06	9.5e-06	3.22e-05	9.7e-06	-1.69e-05	-3e-06	2.1e-05			time [min]	DDO	26-OH-DDO	26-al-DDO
		0.003333	1.4e-06	1e-05	3.61e-05	1.1e-05	-2.58e-05	-1.3e-06	2.57e-05
		0.004167	5.5e-06	7.8e-06	3.69e-05	6.9e-06	-3.29e-05	8e-07	2.69e-05			0	100	0	0
		0.005	9.9e-06	8.5e-06	3.93e-05	9.7e-06	-3.03e-05	3.4e-06	1.96e-05			30	58.1201	39.8738	2.00606
		0.005833	8.7e-06	1.23e-05	3.9e-05	1.13e-05	-2.41e-05	8.1e-06	1.79e-05			60	28.3579	65.0572	6.58488
		0.006667	6.4e-06	1.66e-05	3.49e-05	1.16e-05	-1.67e-05	8.1e-06	1.03e-05			120	2.86117	75.0352	22.1036
		0.0075	5.9e-06	1.98e-05	3.37e-05	1.5e-05	-9.1e-06	8.6e-06	2.7e-06			240	2.85089	44.8804	52.2687
		0.008333	6.1e-06	2.91e-05	3.03e-05	2.14e-05	-2.7e-06	8.2e-06	-4.3e-06			360	2.37762	29.5562	68.0662
		0.009167	7e-06	3.28e-05	2.57e-05	2.29e-05	-2.5e-06	8.3e-06	-7.5e-06			480	1.65616	0.35	98.3438
		0.01	1.21e-05	3.54e-05	2.25e-05	2.21e-05	-5.3e-06	4.6e-06	-1.7e-05
		0.010833	2.27e-05	3.36e-05	2.25e-05	2.14e-05	-9.9e-06	4.2e-06	-2.05e-05
		0.011667	3e-05	3.24e-05	1.82e-05	2.21e-05	-1.27e-05	6.3e-06	-2.67e-05
		0.0125	3.45e-05	2.24e-05	1.61e-05	2.21e-05	-1.57e-05	1.07e-05	-2.47e-05
		0.013333	3.56e-05	2.02e-05	1.48e-05	2.12e-05	-1.58e-05	1.21e-05	-2.17e-05
		0.014167	3.77e-05	1.88e-05	1.48e-05	2.32e-05	-1.06e-05	1.7e-05	-1.37e-05
		0.015	3.12e-05	2.11e-05	1.35e-05	2.8e-05	-7.2e-06	1.5e-05	-3.9e-06
		0.015833	2.13e-05	2.33e-05	1.78e-05	3.1e-05	-7.6e-06	1.21e-05	1.01e-05
		0.016667	1.76e-05	3.21e-05	2.13e-05	3.31e-05	-6.3e-06	1.03e-05	1.7e-05
		0.0175	1.53e-05	3.64e-05	2.17e-05	3.63e-05	-6.8e-06	7.9e-06	2.37e-05
		0.018333	9.8e-06	4.28e-05	1.95e-05	3.91e-05	-1.23e-05	7e-06	2.48e-05
		0.019167	1.14e-05	4.75e-05	1.83e-05	3.75e-05	-1.27e-05	9.5e-06	1.89e-05
		0.02	1.87e-05	5.15e-05	1.26e-05	3.02e-05	-9e-06	1.31e-05	1.18e-05
		0.020833	2.07e-05	4.86e-05	1.06e-05	2.61e-05	-1.13e-05	1.21e-05	7.2e-06
		0.021667	2.52e-05	4.33e-05	1.13e-05	2.09e-05	-1.17e-05	1.43e-05	2.2e-06
		0.0225	3.45e-05	3.41e-05	1.14e-05	1.5e-05	-1.06e-05	1.54e-05	3.2e-06
		0.023333	4e-05	2.32e-05	1.35e-05	9.9e-06	-1.35e-05	1.92e-05	1.32e-05
		0.024167	4.18e-05	1.42e-05	1.66e-05	1.07e-05	-1.66e-05	2.34e-05	2.09e-05
		0.025	4.45e-05	6e-06	1.87e-05	9.7e-06	-1.38e-05	2.78e-05	2.78e-05
		0.025833	4.25e-05	2.2e-06	2.21e-05	1.02e-05	-1.27e-05	2.98e-05	3.01e-05
		0.026667	3.96e-05	3e-06	2.79e-05	8.5e-06	-1.15e-05	3.07e-05	2.72e-05
		0.0275	3.85e-05	4e-06	3.14e-05	7.9e-06	-9.8e-06	2.86e-05	2.12e-05
		0.028333	3.69e-05	8.6e-06	3.51e-05	6.7e-06	-4.9e-06	2.46e-05	1.64e-05
		0.029167	3.61e-05	1.67e-05	3.54e-05	5e-06	-3.1e-06	2.59e-05	1.29e-05
		0.03	3.99e-05	2.62e-05	3.62e-05	3e-06	-7e-07	2.47e-05	1.13e-05
		0.030833	3.89e-05	3.18e-05	3.54e-05	4.6e-06	2.7e-06	2.29e-05	1.25e-05
		0.031667	3.77e-05	3.76e-05	3.55e-05	8.1e-06	6.1e-06	1.99e-05	1.16e-05
		0.0325	3.76e-05	4e-05	3.25e-05	1.43e-05	7.4e-06	1.82e-05	1.27e-05
		0.033333	3.61e-05	3.79e-05	3.29e-05	2.77e-05	7e-06	1.27e-05	1.17e-05
		0.034167	3.25e-05	3.09e-05	3.01e-05	4.38e-05	3.8e-06	1.57e-05	1.56e-05
		0.035	3.1e-05	2.67e-05	2.58e-05	5.67e-05	1e-06	2.15e-05	1.93e-05
		0.035833	2.92e-05	1.82e-05	2.19e-05	6.67e-05	6e-07	2.45e-05	1.98e-05
		0.036667	2.76e-05	1.35e-05	2.03e-05	7.1e-05	-3.3e-06	3.05e-05	1.62e-05
		0.0375	2.55e-05	1.19e-05	1.92e-05	6.52e-05	-5.1e-06	3.29e-05	1.34e-05
		0.038333	2.55e-05	1.66e-05	2.05e-05	5.61e-05	-1.6e-06	2.61e-05	5e-06
		0.039167	2.75e-05	2.09e-05	2.42e-05	5.2e-05	-7e-07	1.8e-05	-2e-06
		0.04	3.09e-05	3.13e-05	2.66e-05	5.02e-05	-3.1e-06	1.56e-05	-2.7e-06
		0.040833	3.29e-05	3.72e-05	2.85e-05	4.76e-05	-4.7e-06	8.9e-06	-2.9e-06
		0.041667	3.49e-05	4.17e-05	2.83e-05	4.58e-05	2e-07	7.8e-06	-1.8e-06
		0.0425	3.69e-05	3.78e-05	2.19e-05	4.84e-05	-2.2e-06	9.5e-06	2.1e-06
		0.043333	3.71e-05	3.5e-05	1.59e-05	4.05e-05	-5e-06	1.13e-05	5.4e-06
		0.044167	3.64e-05	2.66e-05	1.37e-05	3.07e-05	-8.9e-06	1.07e-05	4.7e-06
		0.045	3.74e-05	1.98e-05	1.03e-05	2.42e-05	-7.3e-06	1.31e-05	6.9e-06
		0.045833	4.29e-05	1.21e-05	1.11e-05	2.35e-05	-1.11e-05	1.7e-05	6.6e-06
		0.046667	4.41e-05	7.9e-06	2.07e-05	1.63e-05	-8.8e-06	2.38e-05	7.1e-06
		0.0475	5.21e-05	2.9e-06	2.78e-05	1.69e-05	-4.7e-06	3.02e-05	6.9e-06
		0.048333	5.96e-05	2e-07	3.02e-05	1.61e-05	6e-07	3.51e-05	9.3e-06
		0.049167	6.37e-05	-3.5e-06	3.41e-05	1.48e-05	1.4e-06	3.75e-05	1.18e-05
		0.05	6.3e-05	-1.8e-06	3.33e-05	1e-05	9e-07	3.51e-05	1.72e-05
		0.050833	6.7e-05	-1e-07	2.95e-05	1.07e-05	1e-07	2.78e-05	2.11e-05
		0.051667	6.17e-05	2.4e-06	2.66e-05	7.9e-06	1.1e-06	2.39e-05	2.35e-05
		0.0525	5.33e-05	3e-06	2.96e-05	1.03e-05	-2e-07	1.79e-05	2.52e-05
		0.053333	4.64e-05	8.2e-06	2.99e-05	1.45e-05	1.8e-06	1.47e-05	2.61e-05
		0.054167	4.03e-05	1.1e-05	3.16e-05	2.1e-05	4e-06	1.14e-05	2.68e-05
		0.055	3.33e-05	1.23e-05	2.95e-05	2.36e-05	3.6e-06	1.33e-05	2.8e-05
		0.055833	2.94e-05	1.45e-05	2.3e-05	2.97e-05	2.2e-06	1.31e-05	2.81e-05
		0.056667	3.16e-05	2e-05	1.58e-05	3.1e-05	4.2e-06	1.48e-05	2.71e-05
		0.0575	3.25e-05	2.15e-05	1.25e-05	2.72e-05	3.1e-06	1.55e-05	2.16e-05
		0.058333	3.77e-05	2.22e-05	9.8e-06	2.06e-05	7.7e-06	2.23e-05	1.13e-05
		0.059167	4.04e-05	2.62e-05	1.14e-05	1.86e-05	1.04e-05	2.74e-05	0
		0.06	4.56e-05	2.63e-05	1.81e-05	1.89e-05	1.46e-05	2.93e-05	-6.9e-06
		0.060833	4.32e-05	2.83e-05	2.21e-05	1.88e-05	2.02e-05	3.3e-05	-1.19e-05
		0.061667	4.3e-05	3.14e-05	2.15e-05	2.54e-05	2.33e-05	3.79e-05	-1.14e-05
		0.0625	4e-05	3e-05	2.23e-05	3.69e-05	2.25e-05	3.74e-05	-7.1e-06
		0.063333	3.54e-05	2.61e-05	2.31e-05	4.35e-05	2.62e-05	3.54e-05	-2.9e-06
		0.064167	2.57e-05	2.63e-05	2.33e-05	4.46e-05	2.4e-05	3.71e-05	-2.5e-06
		0.065	2.04e-05	2.14e-05	2.74e-05	4.86e-05	1.66e-05	3.23e-05	-2.3e-06
		0.065833	1.54e-05	1.99e-05	3.19e-05	4.42e-05	1.1e-05	2.98e-05	-3.4e-06
		0.066667	1.25e-05	2.51e-05	3.55e-05	3.36e-05	4e-07	2.61e-05	-4.3e-06
		0.0675	1e-05	3e-05	3.45e-05	2.81e-05	-1.33e-05	2.57e-05	-3e-06
		0.068333	2.01e-05	3.46e-05	3.3e-05	2.53e-05	-2.08e-05	2.34e-05	3.8e-06
		0.069167	2.68e-05	4.35e-05	2.98e-05	1.79e-05	-2.82e-05	2.69e-05	5.3e-06
		0.07	2.93e-05	4.74e-05	2.73e-05	2e-05	-2.7e-05	2.95e-05	9.4e-06
		0.070833	2.64e-05	4.89e-05	2.38e-05	2.77e-05	-1.85e-05	3.07e-05	1.62e-05
		0.071667	2.8e-05	5.13e-05	2.17e-05	3.45e-05	-6.7e-06	3.19e-05	2.01e-05
		0.0725	2.29e-05	4.93e-05	2.02e-05	3.55e-05	3.1e-06	3.19e-05	1.66e-05
		0.073333	2.19e-05	4.5e-05	1.71e-05	4.21e-05	1.59e-05	3e-05	1.87e-05
		0.074167	2.47e-05	4.14e-05	1.35e-05	4.47e-05	1.91e-05	2.52e-05	1.89e-05
		0.075	3.69e-05	3.86e-05	1.19e-05	4.34e-05	2.13e-05	2.8e-05	1.32e-05
		0.075833	4.53e-05	3.11e-05	1.33e-05	3.95e-05	2.17e-05	2.98e-05	8.9e-06
		0.076667	5.14e-05	2.95e-05	1.58e-05	4.06e-05	1.84e-05	3.45e-05	7.5e-06
		0.0775	5.49e-05	2.46e-05	1.9e-05	3.9e-05	1.46e-05	3.85e-05	3.7e-06
		0.078333	5.52e-05	2.14e-05	2.43e-05	3.64e-05	1.36e-05	4.49e-05	8e-07
		0.079167	4.95e-05	1.78e-05	2.81e-05	3.45e-05	4.1e-06	4.25e-05	1.4e-06
		0.08	4.55e-05	1.98e-05	2.77e-05	3.01e-05	-4.7e-06	3.95e-05	4e-07
		0.080833	4.1e-05	2.01e-05	2.44e-05	2.86e-05	-1.06e-05	3.71e-05	3.4e-06
		0.081667	3.61e-05	2.7e-05	2.11e-05	2.4e-05	-1.91e-05	3.38e-05	7.8e-06
		0.0825	3.15e-05	2.88e-05	1.37e-05	1.92e-05	-2.5e-05	2.54e-05	1.12e-05
		0.083333	2.98e-05	3.11e-05	9.8e-06	1.73e-05	-2.23e-05	2.26e-05	1.28e-05
		0.084167	2.56e-05	2.66e-05	7.1e-06	1.82e-05	-2.38e-05	1.82e-05	1.49e-05
		0.085	2.2e-05	1.95e-05	9.5e-06	1.73e-05	-2.45e-05	1.23e-05	1.15e-05
		0.085833	2.25e-05	4.9e-06	1.2e-05	2.09e-05	-2.49e-05	9.8e-06	6.2e-06
		0.086667	2.17e-05	-1.4e-06	1.34e-05	2.62e-05	-2.51e-05	9.5e-06	0
		0.0875	2.17e-05	-5.5e-06	1.66e-05	3.06e-05	-2.57e-05	8.1e-06	-4e-06
		0.088333	2.63e-05	-2.6e-06	2.19e-05	3.78e-05	-1.62e-05	9.4e-06	-8.5e-06
		0.089167	2.92e-05	4e-06	2.42e-05	4.31e-05	-9.5e-06	7.5e-06	-1.26e-05
		0.09	3.32e-05	1.79e-05	2.66e-05	4.65e-05	-2.1e-06	3.5e-06	-1.39e-05
		0.090833	3.93e-05	2.23e-05	3.23e-05	5.1e-05	3.5e-06	2.3e-06	-1.03e-05
		0.091667	4.35e-05	2.47e-05	3.02e-05	4.79e-05	7.3e-06	2.2e-06	-8.6e-06
		0.0925	4.45e-05	2.54e-05	2.49e-05	4.36e-05	4.2e-06	8e-07	-8.3e-06
		0.093333	4.69e-05	2.35e-05	1.95e-05	3.94e-05	2.9e-06	7e-06	-5.7e-06
		0.094167	4.66e-05	2.15e-05	1.51e-05	3.41e-05	4.9e-06	1.7e-05	-3.3e-06
		0.095	4.54e-05	2.35e-05	1.14e-05	2.89e-05	6.3e-06	2.56e-05	-7.1e-06
		0.095833	4.3e-05	2.75e-05	1.43e-05	2.66e-05	8.9e-06	3.15e-05	-1.14e-05
		0.096667	4.36e-05	2.83e-05	1.91e-05	2.37e-05	1.23e-05	3.74e-05	-1.44e-05
		0.0975	4.31e-05	3.05e-05	2.54e-05	2.47e-05	1.7e-05	3.58e-05	-1.49e-05
		0.098333	4.24e-05	2.69e-05	2.89e-05	2.5e-05	1.79e-05	3.23e-05	-1.58e-05
		0.099167	3.75e-05	2.38e-05	3.25e-05	2.22e-05	1.82e-05	2.74e-05	-1.61e-05
		0.1	3.8e-05	1.66e-05	3.28e-05	2.39e-05	1.51e-05	2.24e-05	-6.8e-06
		0.100833	3.47e-05	1.19e-05	3.27e-05	2.57e-05	1.18e-05	2.18e-05	6.2e-06
		0.101667	3.26e-05	3.3e-06	3.17e-05	2.05e-05	5.1e-06	2.54e-05	1.3e-05
		0.1025	3.23e-05	1e-07	3.49e-05	1.72e-05	3e-07	2.56e-05	2.05e-05
		0.103333	3.59e-05	-3.8e-06	3.33e-05	2.05e-05	-9e-07	3.15e-05	3.03e-05
		0.104167	3.4e-05	-2.3e-06	3.46e-05	2.05e-05	3.4e-06	3.46e-05	2.94e-05
		0.105	3.31e-05	-1.7e-06	3.71e-05	2.42e-05	1.1e-05	3.26e-05	2.22e-05
		0.105833	3.32e-05	9e-06	4.15e-05	3.1e-05	2.25e-05	2.9e-05	1.65e-05
		0.106667	3.17e-05	1.13e-05	4.38e-05	3.9e-05	2.98e-05	2.39e-05	1.02e-05
		0.1075	3.33e-05	1.9e-05	4.73e-05	4.17e-05	3.1e-05	1.42e-05	-1e-06
		0.108333	3.65e-05	2.62e-05	4.65e-05	4.14e-05	2.62e-05	1.07e-05	-6.8e-06
		0.109167	4.41e-05	3.14e-05	4.48e-05	3.96e-05	1.93e-05	9.8e-06	-5.5e-06
		0.11	4.59e-05	2.83e-05	4.39e-05	3.82e-05	1.18e-05	8.9e-06	-5e-06
		0.110833	4.96e-05	3.32e-05	3.94e-05	3.45e-05	1.07e-05	1.13e-05	-1.3e-06
		0.111667	4.97e-05	3.51e-05	3.75e-05	2.9e-05	1.59e-05	1.79e-05	7.9e-06
		0.1125	4.97e-05	3.57e-05	3.85e-05	2.56e-05	2.3e-05	1.75e-05	1.37e-05
		0.113333	4.63e-05	4.22e-05	3.89e-05	1.65e-05	3.06e-05	1.7e-05	1.15e-05
		0.114167	4.39e-05	4.89e-05	3.57e-05	8.4e-06	3.82e-05	1.7e-05	7.7e-06
		0.115	3.86e-05	4.79e-05	3.59e-05	2.9e-06	3.83e-05	1.43e-05	-2.1e-06
		0.115833	3.24e-05	4.49e-05	3.37e-05	1.4e-06	3.46e-05	1.23e-05	-1.1e-05
		0.116667	2.38e-05	4.19e-05	3.26e-05	4.9e-06	3.3e-05	1.61e-05	-2.23e-05
		0.1175	1.85e-05	3.54e-05	3.08e-05	1.74e-05	3.02e-05	2.01e-05	-3.18e-05
		0.118333	1.77e-05	3.14e-05	2.8e-05	2.65e-05	2.69e-05	2.73e-05	-3.99e-05
		0.119167	2.19e-05	3.62e-05	2.66e-05	3.41e-05	2.94e-05	3.69e-05	-3.98e-05
		0.12	2.38e-05	3.99e-05	2.81e-05	3.85e-05	3.25e-05	4.66e-05	-4.14e-05
		0.120833	2.98e-05	4.34e-05	2.35e-05	3.59e-05	3.67e-05	5.21e-05	-3.46e-05
		0.121667	3.32e-05	4.05e-05	2.24e-05	3.09e-05	3.7e-05	5.9e-05	-2.19e-05
		0.1225	3.61e-05	4.06e-05	2.57e-05	2.9e-05	3.53e-05	6.35e-05	-6.5e-06
		0.123333	3.28e-05	3.18e-05	2.78e-05	2.81e-05	2.82e-05	6.81e-05	4.8e-06
		0.124167	3.18e-05	2.59e-05	3.1e-05	2.95e-05	2.33e-05	6.98e-05	1.53e-05
		0.125	2.73e-05	1.82e-05	3.97e-05	3.3e-05	1.67e-05	7.38e-05	1.89e-05
		0.125833	2.39e-05	1.51e-05	4.65e-05	3.35e-05	1.38e-05	7.33e-05	1.45e-05
		0.126667	1.53e-05	8.7e-06	5.22e-05	3.19e-05	1.03e-05	6.97e-05	7.7e-06
		0.1275	1.2e-05	7.9e-06	5.56e-05	3.41e-05	7e-06	6.59e-05	2e-07
		0.128333	1.28e-05	8.4e-06	5.77e-05	3.46e-05	-7e-07	6.11e-05	-1.01e-05
		0.129167	1.79e-05	1.32e-05	5.7e-05	3.62e-05	-7.4e-06	5.33e-05	-2.12e-05
		0.13	2.35e-05	2.2e-05	5.65e-05	3.89e-05	-1.25e-05	5.13e-05	-2.82e-05
		0.130833	3.28e-05	3.22e-05	5.47e-05	3.93e-05	-1.61e-05	5.31e-05	-3.2e-05
		0.131667	3.76e-05	3.89e-05	5.21e-05	3.51e-05	-1.43e-05	5.45e-05	-3.5e-05
		0.1325	3.61e-05	4.18e-05	4.82e-05	3.2e-05	-1.06e-05	5.82e-05	-3.74e-05
		0.133333	3.09e-05	4.68e-05	4.75e-05	3.36e-05	-1.15e-05	6.15e-05	-3.14e-05
		0.134167	2.87e-05	4.57e-05	4.67e-05	3.9e-05	-1.55e-05	5.98e-05	-2.68e-05
		0.135	2.46e-05	4.61e-05	4.98e-05	4.88e-05	-1.71e-05	5.42e-05	-2.76e-05
		0.135833	2.4e-05	4.97e-05	5.74e-05	5.85e-05	-2.02e-05	4.95e-05	-3.04e-05
		0.136667	2.78e-05	5.51e-05	6.19e-05	6.29e-05	-2.41e-05	4.72e-05	-2.96e-05
		0.1375	3.36e-05	5.54e-05	6.53e-05	6.04e-05	-2.13e-05	4.63e-05	-3.27e-05
		0.138333	3.03e-05	5.57e-05	6.54e-05	5.05e-05	-1.3e-05	4.78e-05	-3.88e-05
		0.139167	3.15e-05	5.58e-05	5.91e-05	3.95e-05	-7.8e-06	5.22e-05	-4.11e-05
		0.14	3.03e-05	5.37e-05	5.03e-05	3.3e-05	-7.8e-06	5.27e-05	-3.87e-05
		0.140833	2.67e-05	5.13e-05	4.54e-05	3.21e-05	-5.8e-06	4.82e-05	-3.7e-05
		0.141667	2.2e-05	5.33e-05	3.91e-05	3.34e-05	-6.2e-06	4.45e-05	-3.74e-05
		0.1425	2.8e-05	5.45e-05	3.77e-05	4.09e-05	-6.5e-06	3.92e-05	-2.99e-05
		0.143333	2.97e-05	5.57e-05	3.95e-05	5.21e-05	-5.9e-06	3.29e-05	-2.54e-05
		0.144167	3.16e-05	5.57e-05	3.81e-05	5.83e-05	2.5e-06	3e-05	-2.36e-05
		0.145	3.53e-05	5.13e-05	3.81e-05	6.06e-05	1.06e-05	2.78e-05	-2.51e-05
		0.145833	3.88e-05	4.46e-05	3.8e-05	6.36e-05	1.31e-05	2.47e-05	-2.48e-05
		0.146667	3.47e-05	4.47e-05	3.62e-05	6.57e-05	1.36e-05	2.29e-05	-2.24e-05
		0.1475	3.33e-05	4.17e-05	3.28e-05	6e-05	1.56e-05	2.2e-05	-1.78e-05
		0.148333	2.73e-05	4.19e-05	3.16e-05	5.52e-05	1.3e-05	2.4e-05	-1.12e-05
		0.149167	2.55e-05	4.61e-05	3.02e-05	5.37e-05	7.8e-06	2.62e-05	-2.1e-06
		0.15	2.72e-05	5.05e-05	2.77e-05	4.98e-05	9.4e-06	3.16e-05	7.6e-06
		0.150833	3.2e-05	4.63e-05	2.91e-05	4.56e-05	1.23e-05	3.95e-05	4.4e-06
		0.151667	3.68e-05	4.37e-05	3.38e-05	4.62e-05	1.2e-05	4.7e-05	1.7e-06
		0.1525	4.91e-05	3.93e-05	3.89e-05	4.78e-05	1.39e-05	4.98e-05	-1.3e-06
		0.153333	4.92e-05	4.02e-05	4.34e-05	4.79e-05	2.18e-05	5.42e-05	-6.7e-06
		0.154167	4.9e-05	3.98e-05	4.74e-05	5.1e-05	2.7e-05	5.3e-05	-1.4e-05
		0.155	4.48e-05	4.5e-05	4.82e-05	5.13e-05	3.06e-05	4.7e-05	-1.58e-05
		0.155833	3.87e-05	5.16e-05	4.26e-05	5.22e-05	3.65e-05	4.09e-05	-1.79e-05
		0.156667	3.1e-05	6.09e-05	3.85e-05	5.54e-05	3.9e-05	3.9e-05	-1.96e-05
		0.1575	3.38e-05	6.34e-05	3.24e-05	5.57e-05	3.74e-05	3.46e-05	-1.91e-05
		0.158333	3.3e-05	6.58e-05	2.6e-05	5.17e-05	3.18e-05	3.15e-05	-1.84e-05
		0.159167	3.6e-05	6.66e-05	2.17e-05	5.21e-05	2.84e-05	3.65e-05	-1.48e-05
		0.16	4.33e-05	6.66e-05	2.15e-05	5.03e-05	2.36e-05	4.11e-05	-1.16e-05
		0.160833	5.01e-05	6.27e-05	2.37e-05	4.65e-05	1.93e-05	4.33e-05	-1.18e-05
		0.161667	5.28e-05	5.88e-05	2.63e-05	4.7e-05	1.28e-05	4.99e-05	-1.08e-05
		0.1625	5.65e-05	5.48e-05	3.41e-05	4.98e-05	1.3e-05	5.51e-05	-3e-06
		0.163333	5.81e-05	5.26e-05	4.06e-05	5.19e-05	9.1e-06	5.42e-05	1.2e-06
		0.164167	5.55e-05	5.22e-05	5.06e-05	5.3e-05	8.6e-06	5.71e-05	3.8e-06
		0.165	4.96e-05	5.39e-05	5.22e-05	5.34e-05	9.4e-06	5.9e-05	1.02e-05
		0.165833	4.65e-05	5.44e-05	5.67e-05	5.2e-05	1.45e-05	5.79e-05	1.81e-05
		0.166667	4.68e-05	5.87e-05	5.74e-05	5.48e-05	1.52e-05	6.06e-05	1.49e-05
		0.1675	4.87e-05	5.99e-05	5.85e-05	5.56e-05	1.82e-05	6.39e-05	1.61e-05
		0.168333	5.52e-05	6.01e-05	5.77e-05	5.59e-05	1.6e-05	6.44e-05	1.41e-05
		0.169167	6.26e-05	5.73e-05	6.26e-05	5.96e-05	1.49e-05	6.3e-05	5.7e-06
		0.17	6.71e-05	5.89e-05	6.69e-05	6.41e-05	1.17e-05	6.54e-05	-8.2e-06
		0.170833	6.5e-05	5.78e-05	6.97e-05	6.45e-05	1.15e-05	6.16e-05	-1.63e-05
		0.171667	6.19e-05	5.81e-05	6.81e-05	6.3e-05	1.11e-05	5.83e-05	-2.53e-05
		0.1725	5.46e-05	5.46e-05	6.66e-05	6.46e-05	1.36e-05	5.34e-05	-2.69e-05
		0.173333	4.78e-05	5.27e-05	6.07e-05	6.17e-05	1.05e-05	4.82e-05	-2.39e-05
		0.174167	4.54e-05	4.63e-05	5.46e-05	5.68e-05	1.08e-05	4.06e-05	-1.64e-05
		0.175	5e-05	4.19e-05	5.1e-05	5.14e-05	1.06e-05	3.89e-05	-7.2e-06
		0.175833	5.83e-05	3.57e-05	5.25e-05	4.82e-05	1.2e-05	4.03e-05	-1.6e-06
		0.176667	7.02e-05	3.44e-05	5.1e-05	4.3e-05	1.08e-05	4.47e-05	-1e-07
		0.1775	7.8e-05	3.4e-05	5.39e-05	4.37e-05	1.53e-05	5.15e-05	5e-07
		0.178333	8.15e-05	3.84e-05	5.85e-05	4.32e-05	1.53e-05	5.79e-05	1.8e-06
		0.179167	8.03e-05	3.8e-05	6.06e-05	4.49e-05	1.65e-05	5.9e-05	2.3e-06
		0.18	7.63e-05	4.13e-05	5.83e-05	4.9e-05	1.51e-05	5.93e-05	3.1e-06
		0.180833	6.72e-05	4.19e-05	5.65e-05	5.31e-05	1.87e-05	5.78e-05	6.8e-06
		0.181667	6.43e-05	3.77e-05	5.06e-05	5.07e-05	2.18e-05	5.1e-05	6.2e-06
		0.1825	6.6e-05	3.1e-05	4.14e-05	5.18e-05	2.89e-05	4.59e-05	9.4e-06
		0.183333	6.55e-05	3.31e-05	3.29e-05	5.14e-05	2.97e-05	4.38e-05	1.11e-05
		0.184167	6.75e-05	3.47e-05	2.85e-05	4.59e-05	3.19e-05	3.49e-05	1.33e-05
		0.185	7.19e-05	3.91e-05	2.81e-05	4e-05	3.18e-05	3.1e-05	1.18e-05
		0.185833	7.19e-05	4.54e-05	2.99e-05	3.77e-05	2.97e-05	3.29e-05	1.43e-05
		0.186667	6.66e-05	5.05e-05	3.34e-05	3.66e-05	2.51e-05	3.34e-05	9.1e-06
		0.1875	6.83e-05	4.97e-05	4.03e-05	3.89e-05	2.18e-05	3.7e-05	4.7e-06
		0.188333	6.54e-05	4.46e-05	4.51e-05	4.83e-05	1.62e-05	4.2e-05	-2e-07
		0.189167	6.14e-05	3.81e-05	4.78e-05	6.27e-05	1.35e-05	4.31e-05	-1e-06
		0.19	6.03e-05	3.9e-05	4.89e-05	7.74e-05	8.5e-06	3.89e-05	-2.6e-06
		0.190833	6.23e-05	4.28e-05	5.22e-05	8.67e-05	8.1e-06	3.46e-05	1.8e-06
		0.191667	5.92e-05	4.34e-05	4.88e-05	9.11e-05	9.9e-06	2.91e-05	2.9e-06
		0.1925	6.31e-05	4.76e-05	4.64e-05	8.78e-05	1.54e-05	2.77e-05	2.8e-06
		0.193333	7.14e-05	5.23e-05	4.48e-05	7.82e-05	1.95e-05	2.95e-05	1.2e-06
		0.194167	7.41e-05	5.15e-05	4.2e-05	6.97e-05	2.42e-05	3.5e-05	-3.3e-06
		0.195	8.06e-05	4.64e-05	3.88e-05	6.53e-05	2.54e-05	4.39e-05	-1.11e-05
		0.195833	8.92e-05	4.62e-05	3.76e-05	6.25e-05	2.62e-05	5.03e-05	-1.56e-05
		0.196667	9.08e-05	4.64e-05	3.66e-05	6.21e-05	2.53e-05	5.41e-05	-1.69e-05
		0.1975	8.79e-05	4.79e-05	3.66e-05	6.74e-05	2.1e-05	5.61e-05	-1.68e-05
		0.198333	8.8e-05	5.1e-05	3.74e-05	6.81e-05	2.06e-05	5.71e-05	-1.88e-05
		0.199167	8.52e-05	5.43e-05	3.76e-05	6.5e-05	1.79e-05	5.63e-05	-1.31e-05
		0.2	7.81e-05	5.61e-05	3.96e-05	6.15e-05	1.71e-05	5.85e-05	-1.03e-05
		0.200833	7.27e-05	5.65e-05	4.21e-05	5.97e-05	1.66e-05	6.09e-05	-1.26e-05
		0.201667	7.2e-05	5.3e-05	4.37e-05	5.47e-05	1.8e-05	5.87e-05	-1.65e-05
		0.2025	7.27e-05	4.74e-05	4.29e-05	4.74e-05	1.53e-05	5.31e-05	-1.49e-05
		0.203333	7.1e-05	4.39e-05	4.64e-05	4.72e-05	1.85e-05	4.53e-05	-2.49e-05
		0.204167	7.5e-05	4.29e-05	5.09e-05	4.85e-05	1.69e-05	3.59e-05	-3.08e-05
		0.205	7.94e-05	4.14e-05	5.38e-05	5.32e-05	1.16e-05	2.81e-05	-2.88e-05
		0.205833	8.04e-05	4.51e-05	5.85e-05	5.67e-05	8e-06	2.75e-05	-2.85e-05
		0.206667	8.08e-05	5.19e-05	6.7e-05	6.85e-05	5.3e-06	3.46e-05	-3.4e-05
		0.2075	8.39e-05	5.59e-05	6.83e-05	7.13e-05	1e-07	4.38e-05	-3.04e-05
		0.208333	8.52e-05	5.58e-05	6.52e-05	7.41e-05	-7e-07	5.38e-05	-3.04e-05
		0.209167	8.55e-05	5.44e-05	6.14e-05	7.17e-05	1.7e-06	6.41e-05	-3.56e-05
		0.21	8.58e-05	5.31e-05	5.27e-05	7.17e-05	5e-06	6.89e-05	-3.75e-05
		0.210833	8.27e-05	4.79e-05	4.61e-05	6.85e-05	1.21e-05	6.7e-05	-3.72e-05
		0.211667	7.83e-05	4.67e-05	4.34e-05	6.81e-05	1.65e-05	6.13e-05	-3.35e-05
		0.2125	7.16e-05	5.15e-05	4.59e-05	6.66e-05	2.31e-05	5.37e-05	-2.9e-05
		0.213333	6.4e-05	5.83e-05	4.91e-05	6.41e-05	3.11e-05	4.52e-05	-2.34e-05
		0.214167	5.78e-05	5.74e-05	5.59e-05	5.92e-05	3.93e-05	3.93e-05	-1.87e-05
		0.215	5.16e-05	5.86e-05	5.63e-05	5.37e-05	4.52e-05	3.54e-05	-1.29e-05
		0.215833	4.66e-05	5.57e-05	5.62e-05	5.1e-05	5.22e-05	3.83e-05	-1.73e-05
		0.216667	4.18e-05	4.57e-05	5.25e-05	4.76e-05	5.55e-05	4.19e-05	-2.02e-05
		0.2175	4.14e-05	3.47e-05	5.07e-05	4.64e-05	5.63e-05	4.17e-05	-2.29e-05
		0.218333	4.57e-05	3.2e-05	5.07e-05	4.6e-05	4.97e-05	4.11e-05	-2.21e-05
		0.219167	5.19e-05	3.31e-05	5.15e-05	4.8e-05	3.99e-05	4.17e-05	-2.47e-05
		0.22	5.54e-05	3.62e-05	4.95e-05	5.18e-05	2.99e-05	4.17e-05	-1.87e-05
		0.220833	6.23e-05	4.28e-05	4.98e-05	5.98e-05	1.91e-05	4.45e-05	-1.22e-05
		0.221667	6.7e-05	4.88e-05	4.54e-05	6.53e-05	7.9e-06	4.79e-05	-9.2e-06
		0.2225	6.72e-05	4.96e-05	4.03e-05	6.95e-05	4.1e-06	5.23e-05	-9.2e-06
		0.223333	6.64e-05	4.97e-05	3.86e-05	7.05e-05	5.7e-06	5.62e-05	-6.4e-06
		0.224167	6.79e-05	4.83e-05	3.97e-05	6.38e-05	1.01e-05	5.59e-05	-8.6e-06
		0.225	6.49e-05	4.7e-05	4.17e-05	5.56e-05	1.88e-05	5.51e-05	-9.4e-06
		0.225833	6.23e-05	4.75e-05	4.59e-05	5.25e-05	2.67e-05	5.91e-05	-4.2e-06
		0.226667	5.63e-05	4.7e-05	4.96e-05	4.67e-05	3.44e-05	6.54e-05	1.9e-06
		0.2275	5.27e-05	4.57e-05	5.11e-05	4.61e-05	3.73e-05	6.97e-05	5.5e-06
		0.228333	5.17e-05	4.15e-05	5.03e-05	4.7e-05	3.65e-05	7.59e-05	1.32e-05
		0.229167	5.36e-05	3.59e-05	4.49e-05	4.98e-05	3.38e-05	8.01e-05	1.43e-05
		0.23	5.41e-05	3.49e-05	3.87e-05	4.44e-05	3.03e-05	8.35e-05	1.29e-05
		0.230833	6.09e-05	3.25e-05	3.25e-05	4.88e-05	2.34e-05	8.01e-05	7.8e-06
		0.231667	6.63e-05	3.23e-05	2.6e-05	5.05e-05	1.83e-05	7.86e-05	1.4e-06
		0.2325	6.8e-05	3.67e-05	2.68e-05	5.41e-05	1.4e-05	7.69e-05	-4.7e-06
		0.233333	6.91e-05	4.54e-05	3.25e-05	5.35e-05	1.15e-05	7.06e-05	-7.8e-06
		0.234167	7.31e-05	4.73e-05	3.76e-05	6.13e-05	9.7e-06	6.18e-05	-1.34e-05
		0.235	7.04e-05	5.18e-05	4.38e-05	6.19e-05	1.18e-05	5.54e-05	-1.66e-05
		0.235833	6.86e-05	5.13e-05	5.08e-05	5.9e-05	1.44e-05	4.9e-05	-1.64e-05
		0.236667	6.91e-05	4.98e-05	5.1e-05	5.53e-05	1.73e-05	4.56e-05	-2.23e-05
		0.2375	6.72e-05	4.21e-05	5.21e-05	5.2e-05	1.9e-05	4.98e-05	-2.59e-05
		0.238333	6.17e-05	4.02e-05	5.37e-05	4.61e-05	1.91e-05	5.25e-05	-2.32e-05
		0.239167	6.13e-05	3.95e-05	5.37e-05	4.04e-05	1.5e-05	5.42e-05	-2.28e-05
		0.24	6.29e-05	4.49e-05	5.3e-05	4.26e-05	1.39e-05	5.83e-05	-2.11e-05
		0.240833	6.21e-05	5.09e-05	5.07e-05	4.46e-05	1.29e-05	5.86e-05	-1.63e-05
		0.241667	6.49e-05	5.59e-05	4.66e-05	5.1e-05	1.32e-05	5.27e-05	-1.21e-05
		0.2425	6.45e-05	5.86e-05	4.39e-05	5.27e-05	1.73e-05	4.99e-05	-9.2e-06
		0.243333	6.37e-05	5.9e-05	4.47e-05	5.37e-05	2.17e-05	5.06e-05	-4.2e-06
		0.244167	5.88e-05	5.54e-05	4.54e-05	4.9e-05	2.29e-05	4.86e-05	-3e-07
		0.245	5.63e-05	5.17e-05	5.09e-05	4.7e-05	2.46e-05	4.83e-05	4.8e-06
		0.245833	5.27e-05	5.33e-05	5.57e-05	4.14e-05	2.27e-05	4.84e-05	6.6e-06
		0.246667	5.71e-05	5.5e-05	5.81e-05	4.25e-05	2.07e-05	4.79e-05	4.7e-06
		0.2475	5.95e-05	5.78e-05	5.97e-05	4.5e-05	2.17e-05	4.54e-05	1.8e-06
		0.248333	6.24e-05	5.97e-05	6.06e-05	5.11e-05	2.24e-05	4.47e-05	-1.8e-06
		0.249167	6.24e-05	5.98e-05	5.82e-05	5.46e-05	2.3e-05	4.74e-05	-5.3e-06
		0.25	6.22e-05	5.69e-05	5.85e-05	6.05e-05	2.53e-05	5.19e-05	-6.9e-06
		0.250833	5.9e-05	5.41e-05	5.96e-05	6.41e-05	2.37e-05	5.75e-05	-5.1e-06
		0.251667	5.84e-05	4.9e-05	5.5e-05	6.56e-05	2.18e-05	5.78e-05	-2.3e-06
		0.2525	5.9e-05	4.71e-05	5.55e-05	6.43e-05	1.94e-05	6e-05	-3e-06
		0.253333	6.1e-05	4.67e-05	5.26e-05	6.55e-05	1.21e-05	5.79e-05	-5.7e-06
		0.254167	6.26e-05	4.67e-05	4.95e-05	6.09e-05	6.6e-06	5.41e-05	-9.9e-06
		0.255	6.5e-05	4.43e-05	4.77e-05	5.58e-05	5.9e-06	5.09e-05	-1.49e-05
		0.255833	6.35e-05	4.7e-05	5.1e-05	4.94e-05	4.7e-06	5.54e-05	-2.05e-05
		0.256667	6.03e-05	4.57e-05	4.87e-05	4.69e-05	2.6e-06	5.31e-05	-2.42e-05
		0.2575	5.85e-05	4.62e-05	4.99e-05	4.41e-05	9.8e-06	5.33e-05	-2.51e-05
		0.258333	5.85e-05	4.42e-05	5.09e-05	5.03e-05	1.39e-05	5.34e-05	-2.14e-05
		0.259167	5.65e-05	4.47e-05	4.82e-05	5.61e-05	1.58e-05	4.83e-05	-1.91e-05
		0.26	5.63e-05	4.1e-05	4.47e-05	6.46e-05	1.68e-05	3.58e-05	-1.65e-05
		0.260833	5.78e-05	4.19e-05	4.25e-05	7.1e-05	2.18e-05	2.71e-05	-8.6e-06
		0.261667	5.7e-05	4.1e-05	4.09e-05	7.41e-05	2.18e-05	1.77e-05	1.1e-06
		0.2625	5.63e-05	4.38e-05	3.77e-05	6.85e-05	2.61e-05	6.6e-06	2.5e-06
		0.263333	5.62e-05	4.58e-05	3.78e-05	6.4e-05	2.63e-05	1.8e-06	8.8e-06
		0.264167	5.84e-05	4.98e-05	3.86e-05	5.88e-05	2.79e-05	1.8e-06	1.77e-05
		0.265	6.09e-05	4.95e-05	3.94e-05	5.29e-05	2.41e-05	3.1e-06	1.9e-05
		0.265833	6.44e-05	5.35e-05	4.27e-05	5.17e-05	1.98e-05	1.18e-05	1.56e-05
		0.266667	6.42e-05	5.67e-05	4.94e-05	4.97e-05	1.65e-05	2.28e-05	1.53e-05
		0.2675	6.24e-05	5.68e-05	5.4e-05	4.78e-05	1.93e-05	3.18e-05	8.7e-06
		0.268333	5.75e-05	6.07e-05	5.56e-05	4.58e-05	2.01e-05	4.04e-05	-2.3e-06
		0.269167	5.21e-05	6.7e-05	5.73e-05	4.56e-05	2.3e-05	4.82e-05	-9.4e-06
		0.27	4.42e-05	7.06e-05	5.46e-05	4.75e-05	2.77e-05	5.15e-05	-1.54e-05
		0.270833	4.21e-05	6.95e-05	5.16e-05	5.51e-05	2.98e-05	5.37e-05	-1.99e-05
		0.271667	4.45e-05	6.74e-05	4.99e-05	6.09e-05	2.75e-05	5.47e-05	-1.91e-05
		0.2725	4.94e-05	5.92e-05	5.19e-05	6.9e-05	3.13e-05	5.76e-05	-1.55e-05
		0.273333	5.72e-05	4.94e-05	5.33e-05	7.38e-05	3.64e-05	5.72e-05	-1.53e-05
		0.274167	6.83e-05	4.06e-05	5.26e-05	7.34e-05	3.96e-05	5.82e-05	-9.7e-06
		0.275	7.55e-05	3.56e-05	5.03e-05	6.93e-05	3.92e-05	5.87e-05	-8e-07
		0.275833	7.85e-05	3.49e-05	4.82e-05	7.07e-05	4.01e-05	5.87e-05	4e-06
		0.276667	8.09e-05	3.67e-05	4.39e-05	7.38e-05	3.8e-05	5.69e-05	4.4e-06
		0.2775	7.84e-05	3.78e-05	4.04e-05	7.85e-05	3.6e-05	5.6e-05	9.2e-06
		0.278333	7.27e-05	3.66e-05	4.18e-05	8.58e-05	3.66e-05	5.36e-05	4.4e-06
		0.279167	6.27e-05	3.35e-05	4.41e-05	9.32e-05	3.98e-05	5.11e-05	-3.7e-06
		0.28	5.44e-05	3.48e-05	4.41e-05	9.01e-05	4.29e-05	5.05e-05	-7.7e-06
		0.280833	4.27e-05	3.9e-05	4.57e-05	8.41e-05	4.53e-05	5.09e-05	-8e-06
		0.281667	3.53e-05	4.65e-05	4.66e-05	7.53e-05	4.4e-05	5.26e-05	-9.2e-06
		0.2825	2.89e-05	5.63e-05	4.91e-05	6.57e-05	3.9e-05	5.51e-05	-3.7e-06
		0.283333	2.81e-05	6.94e-05	4.88e-05	5.62e-05	3.29e-05	5.86e-05	2.1e-06
		0.284167	3.28e-05	7.57e-05	5.26e-05	5.9e-05	2.45e-05	6.35e-05	5.3e-06
		0.285	3.93e-05	7.54e-05	5.37e-05	6.02e-05	1.43e-05	6.87e-05	4.4e-06
		0.285833	4.61e-05	7.13e-05	5.75e-05	6.07e-05	5.3e-06	7.51e-05	2.2e-06
		0.286667	5.5e-05	6.34e-05	5.78e-05	5.8e-05	3.7e-06	8.03e-05	-1.9e-06
		0.2875	6.42e-05	5.42e-05	6.17e-05	6.02e-05	6.4e-06	8.33e-05	-7.4e-06
		0.288333	6.64e-05	4.89e-05	6.14e-05	5.31e-05	1.24e-05	8.51e-05	-1.3e-05
		0.289167	6.92e-05	4.67e-05	6.07e-05	4.67e-05	2.04e-05	8.38e-05	-1.48e-05
		0.29	6.96e-05	4.43e-05	6.13e-05	4.81e-05	2.77e-05	8.01e-05	-1.48e-05
		0.290833	7.32e-05	4.78e-05	6.01e-05	5.52e-05	2.97e-05	7.69e-05	-1.31e-05
		0.291667	7.51e-05	5.03e-05	5.83e-05	5.83e-05	2.97e-05	7.73e-05	-1.26e-05
		0.2925	7.84e-05	5.14e-05	5.87e-05	6.53e-05	2.98e-05	7.39e-05	-1.23e-05
		0.293333	8.15e-05	5.54e-05	5.95e-05	7.39e-05	2.97e-05	7.34e-05	-1.18e-05
		0.294167	8.1e-05	6.14e-05	6.03e-05	7.36e-05	3.39e-05	7.45e-05	-1.5e-05
		0.295	7.49e-05	6.46e-05	5.77e-05	7.14e-05	3.97e-05	7.22e-05	-2.05e-05
		0.295833	6.94e-05	6.57e-05	5.62e-05	7.02e-05	4.3e-05	6.54e-05	-2.49e-05
		0.296667	6.18e-05	6.31e-05	5.29e-05	6.62e-05	4.65e-05	6.33e-05	-2.45e-05
		0.2975	5.61e-05	5.65e-05	4.74e-05	6.06e-05	5.13e-05	5.7e-05	-3.18e-05
		0.298333	5.57e-05	5.11e-05	3.54e-05	5.77e-05	4.87e-05	5.39e-05	-3.39e-05
		0.299167	5.67e-05	4.91e-05	2.93e-05	5.18e-05	4.63e-05	5.35e-05	-3.27e-05
		0.3	5.63e-05	4.87e-05	2.29e-05	4.74e-05	4.13e-05	5.5e-05	-3.26e-05
		0.300833	6.01e-05	5.27e-05	1.78e-05	5.04e-05	3.55e-05	5.5e-05	-3.19e-05
		0.301667	6.17e-05	5.5e-05	2.01e-05	5.43e-05	2.58e-05	5.94e-05	-2.39e-05
		0.3025	5.81e-05	5.22e-05	2.85e-05	5.87e-05	1.99e-05	5.62e-05	-1.72e-05
		0.303333	5.71e-05	4.89e-05	3.43e-05	6.85e-05	1.26e-05	5.14e-05	-1.71e-05
		0.304167	5.58e-05	4.78e-05	3.93e-05	7.14e-05	1.03e-05	4.78e-05	-1.53e-05
		0.305	5.19e-05	4.57e-05	4.22e-05	6.78e-05	1.22e-05	4.39e-05	-1.65e-05
		0.305833	5.1e-05	4.85e-05	4.39e-05	6.26e-05	1.39e-05	3.78e-05	-2.11e-05
		0.306667	5.46e-05	5.3e-05	4.13e-05	5.54e-05	1.75e-05	3.81e-05	-2.69e-05
		0.3075	5.54e-05	5.42e-05	4.47e-05	4.51e-05	2.55e-05	4.01e-05	-2.75e-05
		0.308333	5.86e-05	5.61e-05	4.67e-05	4.4e-05	3.45e-05	4.25e-05	-2.91e-05
		0.309167	6.03e-05	5.86e-05	5.31e-05	4.93e-05	3.5e-05	4.47e-05	-3.07e-05
		0.31	6.43e-05	5.72e-05	5.45e-05	5.56e-05	3.94e-05	4.66e-05	-2.89e-05
		0.310833	6.38e-05	5.7e-05	5.51e-05	6.35e-05	3.86e-05	4.7e-05	-2.53e-05
		0.311667	6.66e-05	5.82e-05	4.95e-05	7.24e-05	2.94e-05	4.95e-05	-2.49e-05
		0.3125	6.52e-05	5.94e-05	4.59e-05	7.44e-05	2.2e-05	5.27e-05	-2.47e-05
		0.313333	6.54e-05	5.76e-05	4.01e-05	6.68e-05	1.96e-05	6.01e-05	-2.22e-05
		0.314167	6.03e-05	5.91e-05	3.88e-05	5.93e-05	1.7e-05	6.66e-05	-2.45e-05
		0.315	6.15e-05	6.38e-05	4.37e-05	5.31e-05	1.54e-05	7.27e-05	-2.75e-05
		0.315833	6.1e-05	6.39e-05	4.75e-05	4.29e-05	2.32e-05	7.15e-05	-2.67e-05
		0.316667	6.23e-05	6.67e-05	4.81e-05	3.77e-05	2.22e-05	6.66e-05	-2.55e-05
		0.3175	6.54e-05	7.23e-05	5.38e-05	3.78e-05	2.12e-05	5.94e-05	-2.71e-05
		0.318333	6.67e-05	7.45e-05	5.47e-05	4.19e-05	2.06e-05	5.38e-05	-2.48e-05
		0.319167	6.36e-05	7.53e-05	4.91e-05	4.27e-05	2.52e-05	4.89e-05	-2.13e-05
		0.32	6.11e-05	8.18e-05	5.14e-05	4.86e-05	2.64e-05	4.87e-05	-2.05e-05
		0.320833	6.1e-05	8e-05	5.61e-05	5.3e-05	3.62e-05	5.5e-05	-1.86e-05
		0.321667	5.83e-05	7.35e-05	5.17e-05	5.9e-05	4.58e-05	5.73e-05	-1.64e-05
		0.3225	5.97e-05	6.95e-05	5.33e-05	6.06e-05	5.33e-05	6.09e-05	-1.41e-05
		0.323333	5.96e-05	6.26e-05	5.62e-05	6.43e-05	5.79e-05	6.44e-05	-1.53e-05
		0.324167	5.97e-05	5.02e-05	5.37e-05	6.47e-05	5.8e-05	6.59e-05	-1.31e-05
		0.325	5.92e-05	4.55e-05	4.79e-05	6.45e-05	5.21e-05	6.38e-05	-1.29e-05
		0.325833	5.92e-05	4.5e-05	4.91e-05	6.36e-05	4.81e-05	6.54e-05	-1.06e-05
		0.326667	6.39e-05	4.19e-05	4.81e-05	6.66e-05	4.17e-05	6.47e-05	-8.1e-06
		0.3275	7.17e-05	3.97e-05	4.38e-05	6.75e-05	3.21e-05	6.45e-05	-3.5e-06
		0.328333	7.36e-05	4.31e-05	4.31e-05	6.99e-05	2.39e-05	6.61e-05	-5e-06
		0.329167	7.43e-05	4.61e-05	4.38e-05	7.35e-05	1.87e-05	6.78e-05	-3.5e-06
		0.33	7.04e-05	4.77e-05	4.16e-05	7.33e-05	1.33e-05	6.99e-05	-6e-06
		0.330833	6.31e-05	5.39e-05	3.94e-05	7.04e-05	1.33e-05	7.27e-05	-1.41e-05
		0.331667	5.56e-05	6.43e-05	4.04e-05	7.03e-05	1.78e-05	7.17e-05	-2.12e-05
		0.3325	5.38e-05	7.24e-05	4.17e-05	6.9e-05	2.35e-05	6.86e-05	-2.77e-05
		0.333333	5.25e-05	7.88e-05	4.48e-05	6.64e-05	2.5e-05	6.4e-05	-3.74e-05
		0.334167	6.3e-05	8.03e-05	5.13e-05	6.76e-05	2.53e-05	5.78e-05	-4.34e-05
		0.335	6.98e-05	8.05e-05	5.89e-05	7.04e-05	2.03e-05	5.13e-05	-4.71e-05
		0.335833	7.31e-05	7.49e-05	6.74e-05	6.89e-05	1.38e-05	5.09e-05	-5.24e-05
		0.336667	7.49e-05	6.55e-05	7.31e-05	6.57e-05	6.6e-06	5.15e-05	-5.06e-05
		0.3375	7.86e-05	5.81e-05	7.53e-05	6.77e-05	1.3e-06	5.3e-05	-4.42e-05
		0.338333	6.98e-05	5.49e-05	7.13e-05	6.71e-05	1.3e-06	5.14e-05	-3.79e-05
		0.339167	6.6e-05	4.98e-05	6.54e-05	6.24e-05	5.1e-06	5.39e-05	-2.95e-05
		0.34	6.34e-05	4.78e-05	5.77e-05	6.03e-05	9.8e-06	5.11e-05	-1.86e-05
		0.340833	6.59e-05	4.91e-05	5.09e-05	6.34e-05	1.63e-05	4.58e-05	-1.47e-05
		0.341667	6.66e-05	4.87e-05	4.77e-05	6e-05	2.69e-05	4.15e-05	-1.57e-05
		0.3425	7.03e-05	4.95e-05	4.48e-05	5.94e-05	3.03e-05	4.66e-05	-1.62e-05
		0.343333	7.09e-05	5.15e-05	4.48e-05	6.25e-05	3.18e-05	4.44e-05	-1.55e-05
		0.344167	7.28e-05	5.49e-05	4.29e-05	6.47e-05	3.14e-05	4.54e-05	-1.59e-05
		0.345	6.6e-05	5.54e-05	4.02e-05	6.22e-05	3.02e-05	4.74e-05	-1.47e-05
		0.345833	6.07e-05	5.58e-05	3.51e-05	6.33e-05	2.37e-05	5.19e-05	-9.9e-06
		0.346667	5.64e-05	5.31e-05	3.27e-05	5.99e-05	2.45e-05	4.93e-05	-9e-06
		0.3475	5.77e-05	5.06e-05	2.87e-05	5.85e-05	2.69e-05	5.3e-05	-1.1e-05
		0.348333	5.71e-05	4.66e-05	2.93e-05	5.74e-05	3.15e-05	5.35e-05	-1.71e-05
		0.349167	6.54e-05	4.85e-05	3.38e-05	5.88e-05	3.65e-05	5.73e-05	-2.27e-05
		0.35	7.42e-05	4.95e-05	4.18e-05	5.94e-05	4.03e-05	5.82e-05	-2.9e-05
		0.350833	7.8e-05	5.33e-05	4.98e-05	6.37e-05	3.97e-05	6.07e-05	-3.31e-05
		0.351667	8.24e-05	5.9e-05	5.77e-05	6.41e-05	3.7e-05	6.3e-05	-3.67e-05
		0.3525	8.55e-05	6.37e-05	6.06e-05	6.54e-05	3.25e-05	6.73e-05	-3.41e-05
		0.353333	8.6e-05	6.02e-05	6.22e-05	6.51e-05	2.43e-05	6.98e-05	-3.47e-05
		0.354167	8.3e-05	6.52e-05	5.89e-05	6.62e-05	2.12e-05	7.06e-05	-3.26e-05
		0.355	8.11e-05	6.53e-05	5.51e-05	6.5e-05	1.94e-05	7.18e-05	-3.02e-05
		0.355833	7.56e-05	6.27e-05	5.36e-05	6.49e-05	1.52e-05	6.85e-05	-2.75e-05
		0.356667	6.78e-05	6.01e-05	5.53e-05	6.57e-05	1.76e-05	6.62e-05	-2.93e-05
		0.3575	6.25e-05	6.18e-05	5.3e-05	6.96e-05	2.39e-05	6.33e-05	-2.47e-05
		0.358333	6.11e-05	5.63e-05	5.32e-05	6.99e-05	2.47e-05	6.35e-05	-2.58e-05
		0.359167	6e-05	5.63e-05	5.3e-05	7.17e-05	2.44e-05	6.17e-05	-2.35e-05
		0.36	6.39e-05	6.22e-05	4.92e-05	7.09e-05	2.36e-05	6.12e-05	-2.46e-05
		0.360833	6.72e-05	6.86e-05	4.4e-05	6.4e-05	2.05e-05	5.91e-05	-2.32e-05
		0.361667	6.57e-05	7.39e-05	4.04e-05	5.88e-05	1.33e-05	5.79e-05	-2.38e-05
		0.3625	6.33e-05	8.03e-05	3.8e-05	5.37e-05	9.3e-06	5.59e-05	-2.11e-05
		0.363333	6.25e-05	8.22e-05	3.28e-05	4.98e-05	5.7e-06	5.54e-05	-2.11e-05
		0.364167	5.43e-05	7.48e-05	2.88e-05	5.1e-05	7.8e-06	5.45e-05	-1.82e-05
		0.365	4.9e-05	6.94e-05	2.53e-05	6.13e-05	1.06e-05	5.21e-05	-1.79e-05
		0.365833	4.79e-05	6.51e-05	2.42e-05	6.86e-05	1.77e-05	4.68e-05	-2.28e-05
		0.366667	4.67e-05	6.02e-05	2.36e-05	7.81e-05	2.32e-05	4.16e-05	-2.75e-05
		0.3675	4.59e-05	5.61e-05	2.87e-05	8.17e-05	3e-05	3.5e-05	-3.26e-05
		0.368333	5.46e-05	5.78e-05	3.85e-05	8.02e-05	3.39e-05	3.13e-05	-3.44e-05
		0.369167	6.47e-05	5.7e-05	4.9e-05	7.45e-05	3.53e-05	2.86e-05	-3.31e-05
		0.37	7.41e-05	5.63e-05	5.71e-05	6.78e-05	3.46e-05	3.07e-05	-2.82e-05
		0.370833	8.14e-05	5.36e-05	6.25e-05	5.99e-05	3.62e-05	3.19e-05	-2.23e-05
		0.371667	8.95e-05	5.48e-05	6.57e-05	5.66e-05	3.86e-05	3.61e-05	-1.91e-05
		0.3725	8.81e-05	5.36e-05	6.31e-05	5.51e-05	3.62e-05	4.29e-05	-1.46e-05
		0.373333	8.54e-05	5.3e-05	6.03e-05	5.14e-05	3.81e-05	4.95e-05	-1.39e-05
		0.374167	7.99e-05	5.5e-05	5.95e-05	4.72e-05	3.89e-05	5.26e-05	-1.12e-05
		0.375	7.35e-05	5.9e-05	5.91e-05	4.54e-05	3.71e-05	5.52e-05	-1.16e-05
		0.375833	6.37e-05	6.21e-05	5.54e-05	4.05e-05	3.58e-05	5.14e-05	-1.1e-05
		0.376667	5.85e-05	6.26e-05	5.42e-05	3.77e-05	4.07e-05	4.21e-05	-1.27e-05
		0.3775	5.16e-05	6.39e-05	5.19e-05	4.08e-05	3.99e-05	3.49e-05	-1.35e-05
		0.378333	5.06e-05	6.25e-05	4.58e-05	4.77e-05	3.99e-05	2.7e-05	-1.36e-05
		0.379167	5.39e-05	5.61e-05	4.38e-05	5.13e-05	3.75e-05	2.53e-05	-1.15e-05
		0.38	5.85e-05	5.22e-05	4.67e-05	6.16e-05	3.37e-05	2.65e-05	-7.9e-06
		0.380833	6.68e-05	4.98e-05	4.78e-05	6.83e-05	2.58e-05	3.4e-05	-6.7e-06
		0.381667	7.48e-05	4.79e-05	4.82e-05	7.32e-05	2.38e-05	3.77e-05	-7.1e-06
		0.3825	7.51e-05	4.93e-05	5.06e-05	7.6e-05	2.38e-05	4.56e-05	-1.1e-05
		0.383333	7.39e-05	5.53e-05	5.02e-05	8e-05	2.73e-05	5.13e-05	-1.39e-05
		0.384167	7.39e-05	5.65e-05	4.41e-05	8.1e-05	3.01e-05	5.97e-05	-1.95e-05
		0.385	7.11e-05	5.79e-05	4.2e-05	8.47e-05	3.5e-05	5.99e-05	-2.3e-05
		0.385833	6.98e-05	6.07e-05	4.17e-05	8.45e-05	3.98e-05	6.3e-05	-2.87e-05
		0.386667	7.39e-05	6.21e-05	4.38e-05	8.82e-05	4.14e-05	6.2e-05	-3.22e-05
		0.3875	7.96e-05	6.26e-05	4.41e-05	9.26e-05	4.64e-05	5.62e-05	-3.55e-05
		0.388333	8.36e-05	6.75e-05	4.96e-05	9.31e-05	5.26e-05	4.81e-05	-3.69e-05
		0.389167	8.63e-05	7.44e-05	5.34e-05	9.38e-05	5.38e-05	4.67e-05	-3.99e-05
		0.39	8.94e-05	7.55e-05	5.66e-05	9.81e-05	5.13e-05	4.26e-05	-3.56e-05
		0.390833	8.84e-05	7.43e-05	5.64e-05	9.77e-05	4.99e-05	4.18e-05	-3.08e-05
		0.391667	8.79e-05	7.15e-05	6.29e-05	9.5e-05	4.37e-05	4.38e-05	-2.94e-05
		0.3925	8.62e-05	6.91e-05	6.6e-05	9.37e-05	3.5e-05	4.27e-05	-2.63e-05
		0.393333	9e-05	6.23e-05	7.12e-05	8.93e-05	3.1e-05	4.26e-05	-2.16e-05
		0.394167	8.94e-05	6.13e-05	7.44e-05	8.41e-05	2.86e-05	4.47e-05	-1.84e-05
		0.395	9.43e-05	6.16e-05	7.84e-05	7.62e-05	2.7e-05	4.83e-05	-1.92e-05
		0.395833	9.45e-05	6.17e-05	7.72e-05	6.82e-05	2.7e-05	5.1e-05	-1.84e-05
		0.396667	9.43e-05	6.05e-05	7.4e-05	5.93e-05	3.14e-05	5.74e-05	-1.72e-05
		0.3975	9.15e-05	6.22e-05	6.94e-05	5.33e-05	3.57e-05	6.22e-05	-1.74e-05
		0.398333	9.3e-05	6.33e-05	6.54e-05	4.94e-05	4.12e-05	6.63e-05	-2.18e-05
		0.399167	9.13e-05	6.31e-05	5.78e-05	4.74e-05	4.36e-05	6.69e-05	-2.1e-05
		0.4	9.38e-05	6.54e-05	5.11e-05	4.69e-05	4.8e-05	7.06e-05	-2.02e-05
		0.400833	9.65e-05	6.26e-05	4.47e-05	5.28e-05	4.89e-05	7.54e-05	-2.46e-05
		0.401667	9.58e-05	5.79e-05	4.14e-05	5.81e-05	5.05e-05	7.49e-05	-2.75e-05
		0.4025	9.47e-05	5.08e-05	4.08e-05	6.01e-05	4.62e-05	7.33e-05	-2.83e-05
		0.403333	9.39e-05	4.37e-05	4.12e-05	6.85e-05	4.55e-05	6.71e-05	-3.14e-05
		0.404167	9.31e-05	3.35e-05	4.58e-05	7.69e-05	4.13e-05	6.11e-05	-3.28e-05
		0.405	9.15e-05	2.87e-05	5.21e-05	7.73e-05	3.33e-05	4.85e-05	-3.19e-05
		0.405833	9.11e-05	2.56e-05	5.66e-05	7.94e-05	2.52e-05	4.3e-05	-3.19e-05
		0.406667	8.76e-05	2.54e-05	5.97e-05	8.08e-05	2.17e-05	4.05e-05	-2.99e-05
		0.4075	8.22e-05	3.46e-05	6.75e-05	7.57e-05	1.62e-05	4.23e-05	-2.82e-05
		0.408333	7.52e-05	4.54e-05	7.55e-05	7.24e-05	1.6e-05	4.58e-05	-2.66e-05
		0.409167	6.91e-05	5.76e-05	7.95e-05	7.22e-05	1.93e-05	5.45e-05	-1.91e-05
		0.41	7.11e-05	6.94e-05	8.11e-05	7.04e-05	2.1e-05	6.09e-05	-1.26e-05
		0.410833	7.3e-05	7.55e-05	8.42e-05	6.85e-05	2.28e-05	5.97e-05	-9.9e-06
		0.411667	7.28e-05	7.54e-05	8.03e-05	6.9e-05	2.65e-05	6.38e-05	-4.7e-06
		0.4125	7.43e-05	7.61e-05	7.37e-05	6.76e-05	2.45e-05	6.5e-05	-2.5e-06
		0.413333	7.71e-05	7.37e-05	7.13e-05	6.72e-05	2.87e-05	6.11e-05	-1.15e-05
		0.414167	7.39e-05	7.13e-05	7.12e-05	6.82e-05	3.34e-05	6.25e-05	-1.93e-05
		0.415	7.15e-05	7.54e-05	6.69e-05	6.98e-05	3.39e-05	6.82e-05	-2.63e-05
		0.415833	7.47e-05	7.82e-05	6.62e-05	6.94e-05	3.71e-05	6.59e-05	-3.71e-05
		0.416667	7.84e-05	8.02e-05	6.52e-05	6.93e-05	3.97e-05	6.51e-05	-4.65e-05
		0.4175	8.23e-05	8.29e-05	5.94e-05	6.82e-05	3.34e-05	6.83e-05	-5.11e-05
		0.418333	8.83e-05	8.49e-05	5.59e-05	6.68e-05	3.02e-05	6.25e-05	-5.5e-05
		0.419167	9.47e-05	7.79e-05	5.63e-05	6.4e-05	3.45e-05	5.76e-05	-5.48e-05
		0.42	9.81e-05	7.81e-05	5.52e-05	6.49e-05	3.37e-05	5.78e-05	-5.58e-05
		0.420833	9.9e-05	7.45e-05	5.98e-05	6.85e-05	3.57e-05	5.77e-05	-5.44e-05
		0.421667	9.74e-05	6.94e-05	6.73e-05	6.93e-05	3.81e-05	5.48e-05	-5.18e-05
		0.4225	9.53e-05	6.58e-05	7.14e-05	7.24e-05	3.85e-05	5.86e-05	-4.87e-05
		0.423333	8.99e-05	7.3e-05	7.42e-05	7.64e-05	3.21e-05	5.56e-05	-4.82e-05
		0.424167	8.53e-05	6.92e-05	7.49e-05	7.86e-05	2.55e-05	5.43e-05	-4.78e-05
		0.425	8.27e-05	7.06e-05	7.14e-05	7.82e-05	2.43e-05	4.98e-05	-4.28e-05
		0.425833	7.9e-05	7.19e-05	6.69e-05	7.86e-05	2.41e-05	4.81e-05	-3.87e-05
		0.426667	7.61e-05	7.3e-05	6.06e-05	7.9e-05	2.58e-05	4.45e-05	-3.98e-05
		0.4275	7.55e-05	6.58e-05	5.63e-05	7.64e-05	3.02e-05	4.61e-05	-4.01e-05
		0.428333	7.68e-05	6.94e-05	5.34e-05	7.36e-05	3.94e-05	4.38e-05	-3.74e-05
		0.429167	7.68e-05	7.2e-05	5.16e-05	6.99e-05	3.76e-05	4.74e-05	-3.89e-05
		0.43	7.89e-05	7.94e-05	5.08e-05	6.79e-05	3.56e-05	4.57e-05	-3.9e-05
		0.430833	8.36e-05	8.39e-05	5.44e-05	6.29e-05	3.4e-05	4.81e-05	-3.66e-05
		0.431667	8.58e-05	8.82e-05	5.77e-05	6.41e-05	3.13e-05	4.79e-05	-3.25e-05
		0.4325	8.43e-05	8.85e-05	6.18e-05	6.95e-05	2.51e-05	5.25e-05	-3.68e-05
		0.433333	8.38e-05	8.75e-05	6.78e-05	7.8e-05	2.42e-05	5.39e-05	-4.06e-05
		0.434167	8.33e-05	8.22e-05	7.19e-05	7.97e-05	2.52e-05	6.17e-05	-4.45e-05
		0.435	7.84e-05	8.18e-05	7.27e-05	8.83e-05	2.46e-05	6.3e-05	-4.89e-05
		0.435833	7.74e-05	8.43e-05	7.53e-05	8.92e-05	2.94e-05	6.82e-05	-5.2e-05
		0.436667	8.16e-05	8.49e-05	7.56e-05	8.6e-05	3.24e-05	6.94e-05	-4.68e-05
		0.4375	8.66e-05	8.57e-05	7.13e-05	8.42e-05	3.84e-05	7.15e-05	-4.35e-05
		0.438333	9.28e-05	8.41e-05	6.74e-05	8.7e-05	4.17e-05	7.15e-05	-4.43e-05
		0.439167	9.94e-05	7.94e-05	6.49e-05	8.4e-05	4.41e-05	7.61e-05	-4.24e-05
		0.44	0.000102	7.53e-05	6.05e-05	8.33e-05	4.06e-05	7.91e-05	-4.71e-05
		0.440833	0.000102	7.07e-05	6.26e-05	8.39e-05	4.26e-05	7.87e-05	-5.2e-05
		0.441667	9.88e-05	6.91e-05	6.71e-05	7.97e-05	3.83e-05	7.77e-05	-5.23e-05
		0.4425	9.63e-05	7.21e-05	7.34e-05	7.18e-05	3.86e-05	7.33e-05	-4.99e-05
		0.443333	9.34e-05	7.61e-05	8.39e-05	6.82e-05	3.81e-05	6.68e-05	-4.7e-05
		0.444167	9.46e-05	7.96e-05	9.11e-05	6.35e-05	3.93e-05	5.58e-05	-4.08e-05
		0.445	9.92e-05	8.19e-05	9.21e-05	5.78e-05	3.96e-05	5.61e-05	-3.94e-05
		0.445833	0.000101	8.2e-05	9.37e-05	5.51e-05	4.26e-05	5.42e-05	-3.85e-05
		0.446667	9.88e-05	8.22e-05	9.12e-05	5.63e-05	4.45e-05	5.42e-05	-4.05e-05
		0.4475	0.000103	7.82e-05	8.12e-05	5.75e-05	5.09e-05	5.34e-05	-4.33e-05
		0.448333	0.000101	7.46e-05	7.6e-05	6.06e-05	5.19e-05	5.69e-05	-4.5e-05
		0.449167	9.44e-05	7.43e-05	7.25e-05	6.21e-05	5.07e-05	5.45e-05	-4.43e-05
		0.45	9.5e-05	7.78e-05	6.68e-05	6.46e-05	4.94e-05	5.35e-05	-4.55e-05
		0.450833	9.58e-05	7.62e-05	6.57e-05	6.69e-05	4.69e-05	5.33e-05	-4.8e-05
		0.451667	9.04e-05	7.97e-05	6.83e-05	7.02e-05	3.85e-05	5.47e-05	-4.96e-05
		0.4525	9.15e-05	8.13e-05	6.98e-05	7.13e-05	3.74e-05	5.43e-05	-5.51e-05
		0.453333	8.95e-05	7.83e-05	7.09e-05	7.52e-05	3.62e-05	5.38e-05	-6.03e-05
		0.454167	8.5e-05	7.06e-05	7.59e-05	7.61e-05	3.1e-05	5.77e-05	-6.04e-05
		0.455	8.51e-05	6.69e-05	7.51e-05	7.52e-05	2.79e-05	6.17e-05	-5.47e-05
		0.455833	8.48e-05	5.94e-05	7.41e-05	7.65e-05	2.71e-05	6.18e-05	-4.89e-05
		0.456667	8.27e-05	5.33e-05	7.03e-05	7.9e-05	2.57e-05	6.74e-05	-3.95e-05
		0.4575	8.59e-05	4.91e-05	6.71e-05	8.08e-05	2.91e-05	7.27e-05	-3.21e-05
		0.458333	8.82e-05	5.21e-05	6.1e-05	8.32e-05	3.69e-05	7.46e-05	-2.66e-05
		0.459167	8.96e-05	5.71e-05	5.46e-05	8.46e-05	3.59e-05	7.78e-05	-2.92e-05
		0.46	9.14e-05	6.06e-05	4.86e-05	8.31e-05	3.78e-05	8.26e-05	-3.59e-05
		0.460833	9.34e-05	6.43e-05	4.22e-05	7.98e-05	3.66e-05	8.15e-05	-4.62e-05
		0.461667	9.66e-05	7.02e-05	3.61e-05	8.17e-05	3.05e-05	8.23e-05	-5.26e-05
		0.4625	0.0001	6.91e-05	3.54e-05	8.33e-05	2.7e-05	8.22e-05	-6.18e-05
		0.463333	9.75e-05	6.45e-05	4.03e-05	8.69e-05	3.42e-05	7.51e-05	-6.55e-05
		0.464167	9.32e-05	6.33e-05	4.41e-05	8.89e-05	3.98e-05	6.99e-05	-6.53e-05
		0.465	9e-05	6.79e-05	5.15e-05	9.23e-05	4.93e-05	6.77e-05	-6.15e-05
		0.465833	7.8e-05	6.59e-05	5.82e-05	8.85e-05	5.92e-05	6.14e-05	-6.11e-05
		0.466667	6.68e-05	6.53e-05	5.98e-05	8.81e-05	6.82e-05	5.82e-05	-5.77e-05
		0.4675	6.1e-05	6.7e-05	6.05e-05	8.52e-05	6.92e-05	5.68e-05	-5.41e-05
		0.468333	5.95e-05	6.51e-05	5.97e-05	8.53e-05	6.93e-05	5.84e-05	-4.9e-05
		0.469167	6.11e-05	5.84e-05	6.09e-05	8.57e-05	6.69e-05	6e-05	-4.34e-05
		0.47	6.95e-05	5.96e-05	6.2e-05	8.94e-05	6.73e-05	6.21e-05	-3.51e-05
		0.470833	7.72e-05	6.65e-05	6.24e-05	8.66e-05	6.41e-05	6.29e-05	-2.98e-05
		0.471667	8.32e-05	7.17e-05	6.35e-05	8.62e-05	6.5e-05	7.01e-05	-2.5e-05
		0.4725	8.5e-05	7.85e-05	6.72e-05	8.38e-05	6.6e-05	7.25e-05	-1.89e-05
		0.473333	8.37e-05	8.24e-05	6.88e-05	8.09e-05	6.94e-05	7.34e-05	-1.66e-05
		0.474167	8.45e-05	8.03e-05	7e-05	7.68e-05	6.81e-05	7.87e-05	-1.46e-05
		0.475	8.73e-05	7.27e-05	7.21e-05	7.66e-05	7.02e-05	8.26e-05	-1.22e-05
		0.475833	8.97e-05	6.5e-05	6.85e-05	7.63e-05	6.88e-05	8.09e-05	-1.39e-05
		0.476667	9.51e-05	6.16e-05	6.42e-05	7.9e-05	6.73e-05	8.11e-05	-1.7e-05
		0.4775	9.67e-05	6.07e-05	6.12e-05	8.25e-05	6.22e-05	8.14e-05	-1.74e-05
		0.478333	9.28e-05	6.49e-05	6.01e-05	8.44e-05	6.17e-05	7.73e-05	-1.83e-05
		0.479167	8.67e-05	6.99e-05	6.11e-05	8.52e-05	5.93e-05	7.38e-05	-2.21e-05
		0.48	8.19e-05	7.63e-05	6.46e-05	8.34e-05	5.94e-05	7.24e-05	-1.81e-05
		0.480833	7.83e-05	7.9e-05	6.88e-05	7.96e-05	5.89e-05	6.72e-05	-1.82e-05
		0.481667	7.8e-05	8.25e-05	7.28e-05	7.14e-05	6.04e-05	6.41e-05	-1.94e-05
		0.4825	8.1e-05	8.21e-05	7.42e-05	6.56e-05	5.76e-05	6.45e-05	-2.16e-05
		0.483333	8.56e-05	8.3e-05	7.62e-05	6.15e-05	5.49e-05	6.7e-05	-2.06e-05
		0.484167	8.94e-05	8.21e-05	7.9e-05	5.77e-05	5.29e-05	6.77e-05	-2.87e-05
		0.485	9.1e-05	8.09e-05	7.63e-05	5.45e-05	5.24e-05	7.14e-05	-3.16e-05
		0.485833	9.39e-05	7.93e-05	7.35e-05	5.64e-05	5.24e-05	7.27e-05	-3.52e-05
		0.486667	9.14e-05	7.97e-05	7.13e-05	6.02e-05	5.33e-05	7.31e-05	-3.83e-05
		0.4875	8.86e-05	8.07e-05	6.83e-05	6.29e-05	5.88e-05	7.02e-05	-4.26e-05
		0.488333	8.49e-05	8.26e-05	6.22e-05	6.44e-05	6.26e-05	7.25e-05	-4.1e-05
		0.489167	7.94e-05	8.7e-05	6.36e-05	6.77e-05	6.1e-05	7.54e-05	-4.66e-05
		0.49	7.5e-05	8.44e-05	5.91e-05	6.88e-05	6.26e-05	7.91e-05	-5.51e-05
		0.490833	7.75e-05	8.24e-05	5.82e-05	6.83e-05	6.56e-05	8.06e-05	-5.91e-05
		0.491667	7.79e-05	7.53e-05	5.74e-05	6.77e-05	6.42e-05	8.41e-05	-6.54e-05
		0.4925	8.14e-05	7.34e-05	6.13e-05	7.13e-05	6.19e-05	8.25e-05	-7.26e-05
		0.493333	8.89e-05	7.09e-05	6.36e-05	7.46e-05	6.61e-05	8.07e-05	-7.04e-05
		0.494167	9.61e-05	7.69e-05	7.2e-05	7.29e-05	6.51e-05	7.65e-05	-6.12e-05
		0.495	9.67e-05	8.02e-05	7.74e-05	7.18e-05	6.01e-05	7.63e-05	-5.42e-05
		0.495833	0.000102	8.77e-05	7.89e-05	7.18e-05	5.77e-05	7.35e-05	-4.46e-05
		0.496667	0.000103	8.85e-05	7.53e-05	6.99e-05	5.5e-05	7.26e-05	-3.51e-05
		0.4975	0.000101	8.71e-05	7.53e-05	6.89e-05	4.85e-05	6.75e-05	-2.94e-05
		0.498333	9.71e-05	8.29e-05	7.25e-05	7.53e-05	4.43e-05	6.94e-05	-2.46e-05
		0.499167	9.79e-05	8.18e-05	6.76e-05	8.14e-05	3.93e-05	6.75e-05	-2.03e-05
		0.5	9.61e-05	7.78e-05	7.07e-05	8.21e-05	3.26e-05	6.18e-05	-1.78e-05
		0.500833	9.19e-05	7.58e-05	7.79e-05	8.34e-05	2.99e-05	5.74e-05	-1.54e-05
		0.501667	8.97e-05	7.37e-05	7.82e-05	8.16e-05	2.51e-05	5.62e-05	-1.5e-05
		0.5025	8.94e-05	6.79e-05	7.65e-05	7.54e-05	2.06e-05	4.71e-05	-2.18e-05
		0.503333	8.53e-05	6.17e-05	7.9e-05	6.87e-05	2.47e-05	4.41e-05	-2.87e-05
		0.504167	8.41e-05	5.75e-05	7.51e-05	6.73e-05	2.58e-05	4.62e-05	-3.37e-05
		0.505	8.45e-05	5.09e-05	6.79e-05	6.3e-05	2.4e-05	5.13e-05	-4.05e-05
		0.505833	8.42e-05	5.29e-05	6.33e-05	6.09e-05	2.68e-05	5.86e-05	-4.5e-05
		0.506667	8.42e-05	6.03e-05	6.5e-05	6.21e-05	2.82e-05	6.35e-05	-4.36e-05
		0.5075	8.47e-05	6.45e-05	6.39e-05	6.26e-05	2.66e-05	6.54e-05	-4.32e-05
		0.508333	8.74e-05	7.08e-05	6.54e-05	6.13e-05	2.73e-05	6.39e-05	-4.95e-05
		0.509167	8.88e-05	7.92e-05	7.07e-05	6.45e-05	3.28e-05	6.17e-05	-5.24e-05
		0.51	8.95e-05	7.91e-05	7.35e-05	7.13e-05	3.42e-05	5.54e-05	-5.75e-05
		0.510833	8.63e-05	7.45e-05	7.49e-05	7.07e-05	3.45e-05	6.07e-05	-6.16e-05
		0.511667	8.42e-05	7.42e-05	7.82e-05	7.34e-05	3.53e-05	6.66e-05	-6.25e-05
		0.5125	7.99e-05	7.11e-05	7.81e-05	8.48e-05	3.71e-05	7.59e-05	-5.59e-05
		0.513333	7.9e-05	6.78e-05	7.78e-05	9.04e-05	3.66e-05	8.14e-05	-5.04e-05
		0.514167	7.94e-05	6.81e-05	8.23e-05	9.24e-05	3.79e-05	8.52e-05	-3.84e-05
		0.515	8.18e-05	7.24e-05	8.85e-05	9.81e-05	4.31e-05	7.96e-05	-3.3e-05
		0.515833	8.5e-05	6.99e-05	9.33e-05	9.85e-05	4.78e-05	7.14e-05	-3.22e-05
		0.516667	8.98e-05	6.91e-05	9.96e-05	8.69e-05	4.69e-05	6.52e-05	-3.35e-05
		0.5175	9.23e-05	6.71e-05	0.000107	8.15e-05	4.87e-05	6.28e-05	-3.66e-05
		0.518333	9.94e-05	6.56e-05	0.000106	7.57e-05	5.36e-05	6.46e-05	-4.62e-05
		0.519167	0.000107	6.55e-05	0.000102	7.17e-05	5.66e-05	7.06e-05	-4.55e-05
		0.52	0.000115	7.02e-05	9.81e-05	7.09e-05	6.08e-05	7.98e-05	-3.87e-05
		0.520833	0.00012	7.63e-05	9.52e-05	7.77e-05	7.03e-05	8.25e-05	-3.32e-05
		0.521667	0.000119	8.28e-05	9.25e-05	7.98e-05	7.54e-05	8.37e-05	-2.43e-05
		0.5225	0.000113	8.77e-05	9.46e-05	8.56e-05	7.5e-05	8.11e-05	-1.4e-05
		0.523333	0.000102	9.06e-05	9.6e-05	8.6e-05	7.21e-05	7.99e-05	-7.6e-06
		0.524167	9.1e-05	9.17e-05	0.0001	8.61e-05	6.87e-05	7.49e-05	-4.7e-06
		0.525	8.34e-05	8.99e-05	0.000101	8.09e-05	6.37e-05	7.56e-05	-1.5e-06
		0.525833	7.76e-05	8.87e-05	9.84e-05	7.9e-05	6.25e-05	8.06e-05	6e-07
		0.526667	7.43e-05	8.57e-05	9.4e-05	7.48e-05	6.58e-05	8.33e-05	3.1e-06
		0.5275	7.52e-05	8.01e-05	9.13e-05	7.49e-05	7.11e-05	8.39e-05	3.1e-06
		0.528333	7.79e-05	7.65e-05	8.59e-05	7.93e-05	7.49e-05	8.51e-05	7e-07
		0.529167	7.96e-05	7.15e-05	8.42e-05	8.68e-05	8.27e-05	8.15e-05	-5e-07
		0.53	9.16e-05	6.95e-05	8.27e-05	8.89e-05	8.62e-05	7.63e-05	-6e-07
		0.530833	0.000101	7.07e-05	8.27e-05	9.01e-05	8.62e-05	7.56e-05	-1.8e-06
		0.531667	0.000114	7.41e-05	8.05e-05	8.9e-05	8.63e-05	7.3e-05	-1.9e-06
		0.5325	0.000125	7.17e-05	8.09e-05	8.12e-05	8.39e-05	6.75e-05	-2e-07
		0.533333	0.000141	7.78e-05	7.89e-05	6.99e-05	7.34e-05	6.86e-05	3.7e-06
		0.534167	0.000149	7.65e-05	8.13e-05	5.94e-05	6.33e-05	6.89e-05	7.5e-06
		0.535	0.000167	7.63e-05	8.45e-05	4.73e-05	5.94e-05	6.7e-05	1.34e-05
		0.535833	0.000188	7.89e-05	9.13e-05	3.96e-05	5.65e-05	6.98e-05	2.47e-05
		0.536667	0.000214	8.72e-05	9.84e-05	3.42e-05	5.83e-05	7.87e-05	4.13e-05
		0.5375	0.00024	8.61e-05	0.000104	3.58e-05	6.84e-05	8.25e-05	5.65e-05
		0.538333	0.000275	9.19e-05	0.000109	4.14e-05	8.13e-05	8.43e-05	7.37e-05
		0.539167	0.000314	9.3e-05	0.000113	5.91e-05	9.51e-05	8.74e-05	9.33e-05
		0.54	0.000354	9.52e-05	0.000116	7.31e-05	0.00011	8.9e-05	0.000107
		0.540833	0.000401	9.65e-05	0.000121	8.88e-05	0.000124	8.69e-05	0.00012
		0.541667	0.000456	0.000106	0.000132	0.000102	0.000137	8.82e-05	0.000135
		0.5425	0.000515	0.000113	0.00014	0.000111	0.000152	9.03e-05	0.000148
		0.543333	0.000565	0.000124	0.00015	0.000111	0.000166	9.77e-05	0.000162
		0.544167	0.000616	0.000133	0.000162	0.000116	0.00018	9.98e-05	0.000181
		0.545	0.000661	0.000137	0.000174	0.000115	0.000195	0.000104	0.000201
		0.545833	0.000697	0.000139	0.000186	0.000118	0.000212	0.00011	0.000223
		0.546667	0.000724	0.000144	0.0002	0.000122	0.000227	0.000116	0.000245
		0.5475	0.000749	0.000146	0.000215	0.000127	0.00024	0.000118	0.000269
		0.548333	0.000766	0.000152	0.000231	0.000132	0.000254	0.000125	0.000292
		0.549167	0.000773	0.00016	0.000243	0.00014	0.000263	0.000135	0.000311
		0.55	0.000778	0.000165	0.00025	0.000147	0.000267	0.000139	0.000328
		0.550833	0.000777	0.000169	0.000257	0.000154	0.000273	0.000143	0.00035
		0.551667	0.000774	0.000171	0.000262	0.000162	0.000278	0.000147	0.000369
		0.5525	0.000769	0.000169	0.000266	0.000167	0.000287	0.000149	0.000381
		0.553333	0.000766	0.000171	0.000272	0.000172	0.000299	0.000145	0.000394
		0.554167	0.000758	0.000174	0.00028	0.000175	0.000314	0.000144	0.000408
		0.555	0.000744	0.000178	0.000284	0.00018	0.000329	0.000145	0.000413
		0.555833	0.000725	0.000182	0.000293	0.000187	0.00034	0.00015	0.000425
		0.556667	0.000703	0.000191	0.000301	0.000198	0.000347	0.000156	0.000445
		0.5575	0.000677	0.000199	0.000306	0.000207	0.000352	0.000164	0.000467
		0.558333	0.00065	0.000208	0.00031	0.000219	0.000357	0.000177	0.00049
		0.559167	0.000633	0.000218	0.00032	0.000227	0.00036	0.000185	0.000518
		0.56	0.000616	0.000231	0.000323	0.000234	0.000371	0.00019	0.000536
		0.560833	0.000604	0.000244	0.000326	0.000239	0.000386	0.000197	0.000548
		0.561667	0.000599	0.000254	0.000334	0.000245	0.000401	0.000206	0.000561
		0.5625	0.000604	0.000266	0.000342	0.000253	0.000414	0.000213	0.000576
		0.563333	0.000606	0.000277	0.000347	0.000263	0.000434	0.000224	0.000595
		0.564167	0.000612	0.000289	0.000358	0.000274	0.000454	0.000233	0.000623
		0.565	0.000621	0.000301	0.000372	0.000282	0.000472	0.00024	0.000659
		0.565833	0.000629	0.000318	0.000382	0.00029	0.000494	0.00024	0.000693
		0.566667	0.000632	0.000331	0.000399	0.000297	0.000523	0.000238	0.000723
		0.5675	0.000638	0.000341	0.000417	0.0003	0.000549	0.000234	0.000754
		0.568333	0.000646	0.000347	0.000435	0.000304	0.000572	0.00023	0.000785
		0.569167	0.000654	0.000351	0.000453	0.000311	0.000599	0.000225	0.000813
		0.57	0.000664	0.000352	0.000475	0.000317	0.000625	0.000227	0.000846
		0.570833	0.000677	0.000353	0.000491	0.000325	0.000651	0.00023	0.000882
		0.571667	0.000687	0.000357	0.000507	0.000338	0.000676	0.000235	0.000916
		0.5725	0.000698	0.000363	0.000524	0.00035	0.000706	0.000241	0.000944
		0.573333	0.000704	0.000369	0.000537	0.000359	0.000728	0.000245	0.00097
		0.574167	0.00071	0.000371	0.000548	0.000366	0.000752	0.00025	0.000996
		0.575	0.000712	0.000369	0.000558	0.000374	0.00077	0.000251	0.001021
		0.575833	0.000714	0.000365	0.000569	0.000374	0.000786	0.00025	0.001049
		0.576667	0.000708	0.000359	0.000576	0.000375	0.000794	0.000252	0.001079
		0.5775	0.000704	0.000357	0.000584	0.000379	0.000811	0.000255	0.001118
		0.578333	0.000695	0.000356	0.000595	0.000382	0.000821	0.000258	0.001163
		0.579167	0.000688	0.000359	0.000603	0.000383	0.000835	0.000271	0.001214
		0.58	0.000683	0.000365	0.000607	0.00039	0.000854	0.000283	0.001275
		0.580833	0.000685	0.000369	0.000606	0.000401	0.00088	0.000299	0.001356
		0.581667	0.000686	0.000375	0.000609	0.00041	0.000904	0.000318	0.001447
		0.5825	0.000685	0.00038	0.000609	0.000427	0.00094	0.000339	0.001561
		0.583333	0.000686	0.00039	0.000612	0.000452	0.000978	0.000356	0.001695
		0.584167	0.000686	0.000401	0.000624	0.000478	0.001023	0.000382	0.001853
		0.585	0.000687	0.000417	0.000643	0.000502	0.001072	0.00041	0.00203
		0.585833	0.000691	0.000431	0.000662	0.000539	0.00113	0.000445	0.002232
		0.586667	0.000704	0.000451	0.000684	0.000577	0.001194	0.00049	0.002449
		0.5875	0.000722	0.000473	0.000707	0.000619	0.001271	0.000547	0.002678
		0.588333	0.000743	0.000497	0.000729	0.00067	0.001357	0.000606	0.002915
		0.589167	0.00077	0.000522	0.000757	0.000728	0.001452	0.000671	0.003155
		0.59	0.000801	0.000554	0.000788	0.000787	0.001552	0.000737	0.003393
		0.590833	0.000832	0.000587	0.000832	0.000844	0.001656	0.000803	0.003627
		0.591667	0.000865	0.000622	0.000887	0.000898	0.001757	0.000863	0.003851
		0.5925	0.000898	0.000661	0.000944	0.000948	0.001863	0.000923	0.004064
		0.593333	0.000933	0.000704	0.001003	0.000994	0.001971	0.000979	0.004258
		0.594167	0.000968	0.000743	0.001069	0.001041	0.002084	0.001025	0.004433
		0.595	0.001008	0.000785	0.00113	0.00109	0.002203	0.001065	0.004587
		0.595833	0.001055	0.000828	0.001193	0.001141	0.002328	0.001103	0.004726
		0.596667	0.001108	0.000868	0.001266	0.001195	0.002456	0.001135	0.004844
		0.5975	0.001171	0.000907	0.001345	0.001251	0.00258	0.001161	0.004945
		0.598333	0.001239	0.000946	0.001428	0.001304	0.002705	0.001188	0.005037
		0.599167	0.001306	0.000981	0.00152	0.001349	0.00282	0.001206	0.005117
		0.6	0.001373	0.001011	0.001611	0.001386	0.002931	0.00122	0.005189
		0.600833	0.001437	0.001044	0.001698	0.001422	0.003025	0.001231	0.005253
		0.601667	0.001492	0.001072	0.001781	0.001452	0.003113	0.001236	0.00531
		0.6025	0.00154	0.001095	0.001858	0.001479	0.003185	0.00124	0.005359
		0.603333	0.001581	0.001118	0.00192	0.001504	0.003242	0.001246	0.005397
		0.604167	0.001612	0.001141	0.001971	0.00153	0.003278	0.001254	0.005424
		0.605	0.001636	0.001154	0.002007	0.001546	0.003303	0.001259	0.005445
		0.605833	0.001657	0.001166	0.002032	0.001559	0.003313	0.001266	0.005462
		0.606667	0.001672	0.001177	0.002049	0.001567	0.003305	0.001278	0.005478
		0.6075	0.001689	0.001189	0.00206	0.001571	0.003293	0.001293	0.005504
		0.608333	0.001709	0.001197	0.002063	0.001573	0.003283	0.001301	0.005544
		0.609167	0.001723	0.001207	0.002068	0.001576	0.003264	0.001316	0.005593
		0.61	0.001739	0.001215	0.002065	0.00158	0.003241	0.001332	0.005654
		0.610833	0.001753	0.001217	0.002056	0.001585	0.003216	0.00134	0.005712
		0.611667	0.001758	0.001211	0.002043	0.001596	0.003183	0.001341	0.005752
		0.6125	0.001748	0.001198	0.002025	0.001605	0.003137	0.001348	0.005768
		0.613333	0.001736	0.001179	0.001994	0.001607	0.003084	0.001348	0.005747
		0.614167	0.001712	0.001154	0.001961	0.001597	0.003016	0.001337	0.005681
		0.615	0.001676	0.001127	0.001917	0.001577	0.002944	0.001326	0.005581
		0.615833	0.001636	0.001097	0.001864	0.001539	0.002859	0.00131	0.005454
		0.616667	0.001595	0.001066	0.001811	0.001491	0.002766	0.001279	0.005298
		0.6175	0.001544	0.001033	0.001754	0.001437	0.002672	0.001243	0.00513
		0.618333	0.001487	0.000997	0.001692	0.001385	0.002582	0.001206	0.004963
		0.619167	0.001431	0.000959	0.001636	0.001328	0.002493	0.001164	0.004798
		0.62	0.001376	0.000921	0.001583	0.00128	0.002417	0.00112	0.004641
		0.620833	0.001321	0.000889	0.00153	0.001232	0.002358	0.001082	0.004506
		0.621667	0.001275	0.000856	0.001488	0.001195	0.002311	0.001048	0.004399
		0.6225	0.001244	0.000832	0.001454	0.001156	0.00228	0.001017	0.004322
		0.623333	0.001217	0.000816	0.001428	0.001135	0.002267	0.000999	0.004286
		0.624167	0.001198	0.000813	0.001413	0.001118	0.002274	0.00099	0.004302
		0.625	0.001194	0.000812	0.001412	0.00112	0.0023	0.000988	0.004364
		0.625833	0.001201	0.000826	0.001421	0.001129	0.002346	0.001	0.004471
		0.626667	0.001222	0.000847	0.001446	0.001158	0.002417	0.001021	0.00463
		0.6275	0.00126	0.000871	0.001486	0.001194	0.002518	0.001047	0.004841
		0.628333	0.001314	0.000904	0.001541	0.001245	0.00264	0.001081	0.005096
		0.629167	0.001378	0.000946	0.001608	0.001305	0.002787	0.001127	0.005396
		0.63	0.001454	0.000996	0.001694	0.001374	0.00296	0.001173	0.005739
		0.630833	0.001537	0.001049	0.001793	0.001449	0.003149	0.001227	0.006109
		0.631667	0.001619	0.001108	0.0019	0.001533	0.003345	0.001285	0.006493
		0.6325	0.001703	0.00117	0.002017	0.001621	0.003547	0.001343	0.006881
		0.633333	0.001786	0.00123	0.002141	0.001705	0.003748	0.001397	0.007253
		0.634167	0.00186	0.001279	0.002259	0.001787	0.003936	0.00145	0.007594
		0.635	0.001922	0.001331	0.002368	0.001856	0.004103	0.001495	0.007897
		0.635833	0.001976	0.001372	0.002467	0.001911	0.004245	0.001532	0.008145
		0.636667	0.002018	0.001401	0.00255	0.001946	0.004353	0.001563	0.008335
		0.6375	0.002045	0.001422	0.002608	0.001972	0.004421	0.001586	0.008471
		0.638333	0.002062	0.001439	0.002649	0.001984	0.004448	0.001602	0.008548
		0.639167	0.002067	0.001442	0.002674	0.001988	0.004443	0.001616	0.008572
		0.64	0.002063	0.001442	0.00268	0.001983	0.004413	0.001625	0.008557
		0.640833	0.002048	0.00144	0.002673	0.001977	0.004367	0.00163	0.008501
		0.641667	0.002031	0.001432	0.002656	0.001967	0.004312	0.001635	0.008414
		0.6425	0.002007	0.001421	0.002631	0.001955	0.004257	0.001636	0.008304
		0.643333	0.001987	0.001409	0.0026	0.00194	0.004198	0.001634	0.008186
		0.644167	0.001963	0.001395	0.002561	0.00193	0.00414	0.001633	0.008059
		0.645	0.001943	0.001381	0.002518	0.001923	0.004077	0.001636	0.00794
		0.645833	0.001921	0.001368	0.002479	0.00192	0.004013	0.001639	0.007837
		0.646667	0.001903	0.001358	0.002443	0.001918	0.00395	0.001648	0.007754
		0.6475	0.001886	0.00135	0.002403	0.001918	0.003892	0.001666	0.007687
		0.648333	0.001874	0.001341	0.002374	0.001915	0.003836	0.001688	0.007645
		0.649167	0.00186	0.001334	0.002344	0.001908	0.00379	0.001709	0.007623
		0.65	0.00185	0.001327	0.002311	0.001898	0.003748	0.001733	0.007611
		0.650833	0.00184	0.001318	0.002275	0.001882	0.003712	0.001759	0.007609
		0.651667	0.001824	0.001308	0.002243	0.001868	0.003675	0.001777	0.007616
		0.6525	0.001804	0.001304	0.002208	0.001852	0.00364	0.001793	0.007615
		0.653333	0.001783	0.001297	0.002176	0.001836	0.003601	0.001812	0.007598
		0.654167	0.001757	0.001294	0.002149	0.001818	0.003554	0.001828	0.007564
		0.655	0.001728	0.001291	0.002124	0.001803	0.003503	0.00184	0.007502
		0.655833	0.001702	0.001289	0.002102	0.001788	0.003443	0.001846	0.007407
		0.656667	0.001677	0.001285	0.002075	0.001769	0.003379	0.001848	0.007286
		0.6575	0.001648	0.00128	0.002044	0.00175	0.003314	0.001843	0.007139
		0.658333	0.001621	0.001271	0.002005	0.001732	0.003249	0.001831	0.006973
		0.659167	0.001597	0.00126	0.001963	0.00171	0.003178	0.001814	0.006796
		0.66	0.001568	0.001243	0.001916	0.001682	0.003114	0.001799	0.006618
		0.660833	0.001533	0.001226	0.001875	0.001653	0.00305	0.001777	0.006438
		0.661667	0.001508	0.001208	0.001837	0.001624	0.002986	0.001748	0.006266
		0.6625	0.001482	0.001192	0.001806	0.001595	0.002924	0.001715	0.006107
		0.663333	0.001461	0.001176	0.001775	0.001567	0.002872	0.001677	0.005974
		0.664167	0.001445	0.001164	0.00175	0.001548	0.002827	0.00164	0.005878
		0.665	0.001444	0.001159	0.001727	0.001536	0.002794	0.001612	0.005831
		0.665833	0.001446	0.001164	0.001711	0.001537	0.002779	0.001601	0.005845
		0.666667	0.001462	0.00119	0.00171	0.00155	0.002788	0.001616	0.005919
		0.6675	0.0015	0.001239	0.001732	0.001589	0.002825	0.001666	0.006042
		0.668333	0.001563	0.001316	0.00178	0.001649	0.002883	0.001742	0.0062
		0.669167	0.001646	0.001414	0.001858	0.001735	0.002968	0.001841	0.00638
		0.67	0.001758	0.001532	0.001958	0.001835	0.003072	0.001966	0.006559
		0.670833	0.001888	0.001659	0.002077	0.001949	0.003192	0.002095	0.006733
		0.671667	0.002028	0.001784	0.002207	0.002063	0.003322	0.002221	0.006894
		0.6725	0.002169	0.001907	0.002332	0.002173	0.003459	0.002344	0.007036
		0.673333	0.002315	0.002021	0.002454	0.002279	0.003587	0.002458	0.007159
		0.674167	0.002447	0.002124	0.002569	0.002377	0.003711	0.002552	0.007272
		0.675	0.002572	0.002215	0.002672	0.002469	0.003819	0.002636	0.007366
		0.675833	0.002679	0.002296	0.002761	0.00255	0.003904	0.002708	0.007446
		0.676667	0.002771	0.002366	0.002845	0.002623	0.003973	0.002771	0.007526
		0.6775	0.002843	0.002431	0.002916	0.002684	0.004036	0.002831	0.007608
		0.678333	0.002906	0.002492	0.002979	0.002746	0.004093	0.002888	0.007696
		0.679167	0.002953	0.002552	0.003043	0.002808	0.004151	0.002949	0.007806
		0.68	0.003001	0.002611	0.003102	0.002872	0.004225	0.003019	0.00796
		0.680833	0.003043	0.00267	0.003163	0.00294	0.004306	0.003099	0.00816
		0.681667	0.003088	0.002726	0.003227	0.003015	0.004401	0.003194	0.008431
		0.6825	0.003134	0.002781	0.003293	0.003087	0.004516	0.003309	0.008785
		0.683333	0.003184	0.002833	0.003354	0.003165	0.004648	0.003445	0.00924
		0.684167	0.003229	0.002885	0.003422	0.003253	0.004803	0.003595	0.009792
		0.685	0.003278	0.002939	0.003496	0.003349	0.004986	0.003762	0.010453
		0.685833	0.00333	0.002995	0.003577	0.003451	0.005199	0.003934	0.011222
		0.686667	0.003388	0.003051	0.003671	0.003563	0.005428	0.004103	0.012096
		0.6875	0.003457	0.003111	0.003786	0.003678	0.005678	0.004262	0.013057
		0.688333	0.003541	0.003172	0.003917	0.003792	0.005931	0.004408	0.01409
		0.689167	0.003638	0.003229	0.004061	0.003898	0.006178	0.004531	0.015153
		0.69	0.003737	0.003288	0.004221	0.003998	0.006404	0.004633	0.016188
		0.690833	0.003841	0.003348	0.004384	0.004088	0.006613	0.00471	0.017136
		0.691667	0.003941	0.003408	0.004548	0.004166	0.00679	0.004758	0.017932
		0.6925	0.004038	0.003464	0.004703	0.004229	0.006938	0.004782	0.018524
		0.693333	0.004128	0.003522	0.00485	0.004288	0.007063	0.004779	0.018886
		0.694167	0.00422	0.003576	0.00499	0.004342	0.00717	0.004754	0.019003
		0.695	0.004306	0.00363	0.005125	0.004384	0.007255	0.004707	0.018895
		0.695833	0.004392	0.00368	0.005247	0.004421	0.007321	0.00465	0.018607
		0.696667	0.004478	0.003729	0.00537	0.004448	0.007375	0.004579	0.01818
		0.6975	0.004556	0.003775	0.005482	0.00446	0.007407	0.004506	0.01767
		0.698333	0.004623	0.003817	0.005576	0.004454	0.007415	0.004428	0.017131
		0.699167	0.004675	0.003847	0.005644	0.004439	0.007396	0.004353	0.016601
		0.7	0.0047	0.003867	0.005686	0.004402	0.007354	0.004275	0.016094
		0.700833	0.004698	0.003868	0.005687	0.004351	0.007281	0.004193	0.015626
		0.701667	0.00467	0.003846	0.005651	0.004283	0.007179	0.00411	0.015187
		0.7025	0.004617	0.003804	0.00558	0.004202	0.00705	0.004023	0.014777
		0.703333	0.004541	0.003749	0.005483	0.004105	0.006899	0.003934	0.01438
		0.704167	0.004456	0.003673	0.005363	0.004005	0.006734	0.003849	0.013992
		0.705	0.004358	0.003594	0.005233	0.003905	0.006563	0.003772	0.013614
		0.705833	0.004254	0.003517	0.005099	0.00381	0.006394	0.003702	0.013251
		0.706667	0.004145	0.003439	0.004966	0.003722	0.006236	0.003646	0.012907
		0.7075	0.004041	0.003365	0.004839	0.003646	0.0061	0.003604	0.012591
		0.708333	0.003941	0.003303	0.004726	0.003583	0.005982	0.003579	0.012307
		0.709167	0.003854	0.003252	0.004624	0.003529	0.005887	0.003573	0.01206
		0.71	0.003786	0.003215	0.00454	0.003493	0.005822	0.003585	0.011855
		0.710833	0.003737	0.003198	0.004479	0.003476	0.005786	0.003618	0.011694
		0.711667	0.003709	0.003199	0.00444	0.003479	0.005776	0.003669	0.011585
		0.7125	0.00371	0.003225	0.00443	0.003503	0.005801	0.003748	0.011551
		0.713333	0.003739	0.003271	0.004457	0.003559	0.005873	0.003851	0.011615
		0.714167	0.003794	0.003346	0.004526	0.003647	0.005997	0.003993	0.011813
		0.715	0.003894	0.003459	0.00465	0.003768	0.006189	0.004185	0.012202
		0.715833	0.004038	0.003624	0.004842	0.003937	0.006485	0.004453	0.012883
		0.716667	0.004235	0.003847	0.005123	0.004172	0.006941	0.004825	0.013991
		0.7175	0.004508	0.004172	0.005534	0.004502	0.007715	0.005369	0.015754
		0.718333	0.004897	0.004668	0.006189	0.005006	0.009053	0.006204	0.018663
		0.719167	0.005474	0.005512	0.00734	0.005862	0.011212	0.007496	0.023751
		0.72	0.006411	0.006979	0.009317	0.007307	0.014408	0.009453	0.032448
		0.720833	0.007999	0.009362	0.01241	0.00958	0.018825	0.012263	0.04601
		0.721667	0.010677	0.0129	0.016833	0.012874	0.024491	0.016116	0.064983
		0.7225	0.01492	0.017737	0.022621	0.017303	0.031261	0.021119	0.088748
		0.723333	0.02106	0.023744	0.029485	0.022761	0.038917	0.027317	0.115048
		0.724167	0.029147	0.030542	0.036956	0.028973	0.04719	0.034659	0.140405
		0.725	0.038921	0.037671	0.044571	0.035626	0.055687	0.043028	0.161384
		0.725833	0.049695	0.044707	0.051903	0.042404	0.063869	0.052102	0.175672
		0.726667	0.060551	0.051257	0.058566	0.048956	0.071132	0.061376	0.182438
		0.7275	0.070579	0.057071	0.064285	0.054965	0.076863	0.070145	0.182398
		0.728333	0.079021	0.062004	0.068818	0.060151	0.080549	0.077626	0.177315
		0.729167	0.085244	0.065898	0.071907	0.064188	0.08187	0.08306	0.169091
		0.73	0.088873	0.068513	0.073298	0.066746	0.080801	0.085922	0.159066
		0.730833	0.08977	0.0696	0.072843	0.067584	0.077595	0.085987	0.14795
		0.731667	0.087973	0.068972	0.070534	0.066617	0.072677	0.083384	0.135997
		0.7325	0.083706	0.066578	0.066544	0.063909	0.066537	0.078513	0.123259
		0.733333	0.077393	0.062542	0.061168	0.059706	0.059667	0.071943	0.109872
		0.734167	0.069614	0.057181	0.054831	0.054373	0.052523	0.064289	0.096163
		0.735	0.061006	0.050952	0.047994	0.048355	0.045482	0.056178	0.082598
		0.735833	0.052203	0.044334	0.041111	0.042079	0.038826	0.048131	0.069704
		0.736667	0.043739	0.037777	0.034552	0.035932	0.032759	0.040567	0.057965
		0.7375	0.036026	0.031642	0.028612	0.0302	0.027433	0.033774	0.047708
		0.738333	0.0293	0.026173	0.023465	0.025091	0.0229	0.027915	0.039093
		0.739167	0.023665	0.021485	0.019179	0.020706	0.019152	0.023028	0.032115
		0.74	0.019097	0.017617	0.01573	0.017069	0.01614	0.019072	0.026646
		0.740833	0.015505	0.01452	0.013047	0.014134	0.013783	0.015946	0.022491
		0.741667	0.012736	0.012107	0.011022	0.011838	0.011977	0.013528	0.019412
		0.7425	0.010648	0.010267	0.00953	0.010072	0.010622	0.011693	0.017188
		0.743333	0.009095	0.008898	0.008454	0.008745	0.009625	0.010325	0.015624
		0.744167	0.007964	0.007893	0.007699	0.007755	0.008901	0.009324	0.014548
		0.745	0.007146	0.007172	0.007183	0.007032	0.008391	0.00861	0.013819
		0.745833	0.006567	0.006658	0.006843	0.006501	0.008045	0.008122	0.013361
		0.746667	0.006175	0.006302	0.006635	0.006128	0.00783	0.007812	0.013089
		0.7475	0.005926	0.006065	0.006542	0.005866	0.007723	0.007651	0.012955
		0.748333	0.00579	0.00593	0.006536	0.005703	0.007712	0.007609	0.012944
		0.749167	0.005748	0.005879	0.006604	0.005621	0.007783	0.00767	0.01306
		0.75	0.005791	0.005914	0.006736	0.005614	0.007926	0.00781	0.013278
		0.750833	0.005906	0.006024	0.006931	0.005673	0.00812	0.00802	0.01362
		0.751667	0.006086	0.00621	0.007169	0.005796	0.008355	0.008278	0.014085
		0.7525	0.006324	0.006449	0.007443	0.005971	0.008616	0.008576	0.014653
		0.753333	0.006612	0.006725	0.007744	0.006187	0.008887	0.008894	0.015298
		0.754167	0.006936	0.007021	0.008053	0.006435	0.009152	0.009227	0.015998
		0.755	0.007281	0.007318	0.008354	0.006696	0.009414	0.009558	0.01671
		0.755833	0.007631	0.00759	0.00864	0.006956	0.00966	0.009885	0.0174
		0.756667	0.007967	0.007828	0.0089	0.007204	0.009885	0.010194	0.018041
		0.7575	0.008273	0.008025	0.00912	0.007428	0.010083	0.010472	0.018614
		0.758333	0.008533	0.008174	0.009299	0.007621	0.010261	0.010716	0.019108
		0.759167	0.008741	0.00827	0.009428	0.007781	0.010407	0.010917	0.019518
		0.76	0.008892	0.008324	0.009502	0.007911	0.010525	0.01106	0.019851
		0.760833	0.008987	0.008337	0.009519	0.008012	0.010611	0.011139	0.020103
		0.761667	0.009032	0.008318	0.009484	0.00809	0.010663	0.011161	0.020279
		0.7625	0.009027	0.008269	0.009402	0.008148	0.010677	0.011126	0.020383
		0.763333	0.008979	0.008201	0.009283	0.008185	0.010657	0.011033	0.020424
		0.764167	0.008894	0.008112	0.009138	0.008201	0.010603	0.0109	0.020392
		0.765	0.008781	0.008012	0.008976	0.008197	0.010517	0.010738	0.020306
		0.765833	0.008646	0.007904	0.008806	0.008171	0.010413	0.010551	0.020161
		0.766667	0.008494	0.007789	0.008635	0.008123	0.010291	0.01034	0.019964
		0.7675	0.008338	0.007669	0.008466	0.008061	0.010154	0.010122	0.019714
		0.768333	0.008173	0.007549	0.008298	0.007984	0.01001	0.009892	0.019429
		0.769167	0.008005	0.007431	0.008137	0.007892	0.009864	0.009657	0.019105
		0.77	0.007829	0.007305	0.007981	0.007795	0.00971	0.009417	0.018751
		0.770833	0.007659	0.007185	0.007832	0.00769	0.009556	0.009185	0.01838
		0.771667	0.007487	0.007065	0.007686	0.00758	0.009406	0.008953	0.017994
		0.7725	0.007326	0.006955	0.007545	0.007467	0.009258	0.008733	0.0176
		0.773333	0.007172	0.006847	0.007407	0.00735	0.009106	0.008527	0.0172
		0.774167	0.007032	0.006746	0.007271	0.007224	0.008954	0.008338	0.016805
		0.775	0.006895	0.006649	0.007133	0.00709	0.008801	0.008163	0.016408
		0.775833	0.006765	0.006556	0.006997	0.006943	0.008651	0.008011	0.016018
		0.776667	0.006639	0.006457	0.006864	0.006788	0.008499	0.007878	0.015627
		0.7775	0.006518	0.00636	0.006731	0.006626	0.008355	0.007765	0.015235
		0.778333	0.006401	0.006263	0.006597	0.00646	0.008218	0.007667	0.014844
		0.779167	0.006295	0.006159	0.006465	0.006291	0.008082	0.007578	0.014457
		0.78	0.0062	0.00605	0.006327	0.006125	0.007938	0.0075	0.01407
		0.780833	0.006119	0.005929	0.006178	0.005962	0.007789	0.007426	0.01369
		0.781667	0.006048	0.005793	0.006017	0.005805	0.007623	0.007351	0.01333
		0.7825	0.005986	0.005642	0.005849	0.005655	0.007438	0.007284	0.01299
		0.783333	0.005929	0.005484	0.005668	0.005522	0.007243	0.007217	0.01267
		0.784167	0.005876	0.005322	0.005493	0.005402	0.007045	0.007139	0.012374
		0.785	0.005818	0.005165	0.005328	0.005295	0.00685	0.007047	0.012111
		0.785833	0.005748	0.005017	0.005184	0.005204	0.006672	0.006932	0.011868
		0.786667	0.005666	0.004887	0.005056	0.005129	0.006516	0.006779	0.011644
		0.7875	0.005569	0.004779	0.004954	0.005065	0.00638	0.0066	0.01144
		0.788333	0.005452	0.004688	0.004869	0.005009	0.006268	0.006407	0.011249
		0.789167	0.005315	0.004615	0.004802	0.004958	0.006174	0.00621	0.011062
		0.79	0.005177	0.004565	0.004747	0.004911	0.006093	0.006024	0.010885
		0.790833	0.005041	0.004529	0.004703	0.004861	0.006024	0.00587	0.010714
		0.791667	0.004914	0.004493	0.004674	0.004812	0.005967	0.005746	0.010546
		0.7925	0.004806	0.004467	0.004656	0.004766	0.005917	0.005652	0.010387
		0.793333	0.004728	0.00445	0.004643	0.004722	0.005874	0.005581	0.010238
		0.794167	0.004667	0.004434	0.004634	0.004681	0.005831	0.005535	0.010093
		0.795	0.004626	0.004419	0.00463	0.004644	0.005788	0.005497	0.009957
		0.795833	0.004599	0.004405	0.004616	0.004612	0.005742	0.005468	0.009829
		0.796667	0.004581	0.00439	0.004597	0.004581	0.005693	0.005445	0.009711
		0.7975	0.004564	0.004367	0.004576	0.004553	0.005649	0.005427	0.009602
		0.798333	0.00455	0.00434	0.004555	0.00452	0.005613	0.005406	0.009504
		0.799167	0.004537	0.004308	0.004531	0.004488	0.005583	0.005392	0.009423
		0.8	0.004528	0.004278	0.004507	0.004457	0.005559	0.005371	0.009355
		0.800833	0.004519	0.00425	0.004483	0.00442	0.005537	0.005354	0.009296
		0.801667	0.004514	0.004222	0.004454	0.004384	0.005514	0.005335	0.009246
		0.8025	0.004506	0.004188	0.004419	0.004352	0.005486	0.005313	0.0092
		0.803333	0.004495	0.004157	0.004379	0.004317	0.005448	0.005282	0.009151
		0.804167	0.004481	0.004121	0.004339	0.004274	0.005405	0.005255	0.009103
		0.805	0.004467	0.004077	0.004295	0.004233	0.005357	0.005224	0.00906
		0.805833	0.004445	0.004031	0.004251	0.004187	0.005298	0.005188	0.009017
		0.806667	0.004428	0.003985	0.004206	0.004129	0.005233	0.005153	0.008978
		0.8075	0.004408	0.003934	0.004159	0.004072	0.005175	0.005118	0.008949
		0.808333	0.004387	0.003882	0.004105	0.004012	0.005112	0.005076	0.00892
		0.809167	0.00436	0.003829	0.004053	0.003954	0.005053	0.005032	0.008891
		0.81	0.00433	0.003781	0.003996	0.003904	0.005002	0.004986	0.008858
		0.810833	0.004293	0.003739	0.003942	0.003864	0.004959	0.004939	0.008827
		0.811667	0.004257	0.003703	0.00389	0.003833	0.004918	0.004894	0.00879
		0.8125	0.004216	0.00367	0.003851	0.003808	0.004886	0.004855	0.008749
		0.813333	0.004175	0.00365	0.003822	0.003792	0.004861	0.00482	0.00871
		0.814167	0.004141	0.003632	0.003803	0.003778	0.004844	0.004792	0.008676
		0.815	0.004109	0.003621	0.003797	0.003765	0.00484	0.004774	0.008636
		0.815833	0.004084	0.003615	0.003799	0.003749	0.004843	0.004767	0.008597
		0.816667	0.004071	0.003618	0.003804	0.003736	0.004852	0.004766	0.008563
		0.8175	0.004064	0.003618	0.003816	0.003725	0.004863	0.004775	0.008525
		0.818333	0.004069	0.003622	0.003833	0.003716	0.004874	0.004789	0.008489
		0.819167	0.004082	0.003622	0.003845	0.003713	0.004876	0.004809	0.00846
		0.82	0.004102	0.003626	0.003865	0.003716	0.004879	0.004826	0.008438
		0.820833	0.004124	0.003629	0.003884	0.003725	0.004884	0.004848	0.008422
		0.821667	0.004159	0.00364	0.003902	0.003734	0.004888	0.004873	0.008413
		0.8225	0.004189	0.003655	0.00392	0.003743	0.004895	0.004905	0.008409
		0.823333	0.004223	0.003678	0.003946	0.003753	0.004911	0.004939	0.008409
		0.824167	0.004264	0.003697	0.003968	0.003762	0.004927	0.00498	0.008417
		0.825	0.00431	0.003718	0.003998	0.003773	0.004944	0.005024	0.008432
		0.825833	0.004353	0.003737	0.004036	0.003786	0.004969	0.005067	0.008453
		0.826667	0.00441	0.003753	0.004078	0.003806	0.004997	0.005109	0.008477
		0.8275	0.004473	0.003769	0.004122	0.003827	0.005026	0.005155	0.008507
		0.828333	0.004536	0.003795	0.004171	0.003853	0.005061	0.005198	0.008534
		0.829167	0.004605	0.003823	0.004225	0.003876	0.0051	0.005244	0.008562
		0.83	0.004681	0.003857	0.004279	0.003903	0.005137	0.005293	0.008594
		0.830833	0.004753	0.003895	0.004339	0.003926	0.005176	0.00534	0.008636
		0.831667	0.004828	0.003934	0.004405	0.003951	0.005213	0.00539	0.008679
		0.8325	0.004904	0.003971	0.004473	0.003975	0.005249	0.005441	0.008736
		0.833333	0.004974	0.004011	0.004538	0.004003	0.005286	0.005489	0.008801
		0.834167	0.005044	0.004051	0.004601	0.004029	0.005323	0.005538	0.008867
		0.835	0.005112	0.004092	0.004657	0.00406	0.005356	0.005589	0.008934
		0.835833	0.005173	0.004136	0.004715	0.004091	0.005391	0.005632	0.009015
		0.836667	0.005231	0.004178	0.004769	0.004124	0.00543	0.005678	0.009097
		0.8375	0.005287	0.004223	0.004822	0.004157	0.005468	0.005723	0.009182
		0.838333	0.005334	0.00427	0.004879	0.00419	0.005512	0.005768	0.009281
		0.839167	0.005377	0.004314	0.004938	0.004221	0.005564	0.005815	0.009393
		0.84	0.005417	0.004362	0.004993	0.004253	0.005619	0.005867	0.009508
		0.840833	0.005457	0.004408	0.005054	0.004284	0.005672	0.005918	0.009635
		0.841667	0.005505	0.004455	0.005116	0.004314	0.005735	0.005977	0.009785
		0.8425	0.005556	0.004502	0.005182	0.004349	0.005804	0.006039	0.009956
		0.843333	0.005613	0.004552	0.005254	0.004382	0.005885	0.006106	0.010136
		0.844167	0.005679	0.004601	0.005333	0.004413	0.00598	0.00618	0.010313
		0.845	0.005749	0.004653	0.005403	0.004441	0.006097	0.006261	0.010472
		0.845833	0.005827	0.004701	0.005457	0.004469	0.006216	0.006325	0.010566
		0.846667	0.005918	0.004758	0.00547	0.004491	0.006325	0.006356	0.010548
		0.8475	0.006007	0.004816	0.005416	0.004519	0.006415	0.006328	0.010418
		0.848333	0.006089	0.004858	0.005267	0.004555	0.006457	0.006208	0.010193
		0.849167	0.006152	0.00488	0.005031	0.004599	0.006419	0.005974	0.009892
		0.85	0.006161	0.004863	0.004724	0.004653	0.006305	0.00565	0.009578
		0.850833	0.006092	0.00477	0.00438	0.004699	0.00612	0.005259	0.009327
		0.851667	0.005953	0.004585	0.004052	0.004721	0.005866	0.004851	0.009174
		0.8525	0.005738	0.004329	0.003793	0.004692	0.005582	0.004486	0.009128
		0.853333	0.005464	0.00401	0.003643	0.004586	0.005322	0.004219	0.00918
		0.854167	0.005178	0.003668	0.003608	0.004386	0.005111	0.004074	0.009305
		0.855	0.004927	0.003359	0.00368	0.004114	0.004981	0.004057	0.00945
		0.855833	0.004742	0.003133	0.003831	0.003786	0.00494	0.004153	0.009584
		0.856667	0.004646	0.00302	0.004024	0.003444	0.004984	0.004322	0.009677
		0.8575	0.004644	0.003024	0.004213	0.003141	0.005078	0.004528	0.009718
		0.858333	0.004713	0.003133	0.00437	0.002921	0.005202	0.00473	0.009701
		0.859167	0.00482	0.003316	0.004479	0.002802	0.005316	0.004897	0.009641
		0.86	0.004931	0.003527	0.00454	0.002801	0.00541	0.005016	0.00955
		0.860833	0.005019	0.003719	0.00456	0.002896	0.005465	0.005086	0.009439
		0.861667	0.005067	0.003873	0.004551	0.00306	0.005487	0.00511	0.009326
		0.8625	0.005081	0.003972	0.004527	0.00326	0.005476	0.005101	0.009216
		0.863333	0.005061	0.004017	0.004492	0.003451	0.005448	0.005076	0.00911
		0.864167	0.005016	0.004025	0.004452	0.003603	0.005404	0.005037	0.00901
		0.865	0.004956	0.004008	0.004401	0.003709	0.005354	0.004995	0.008922
		0.865833	0.004891	0.003971	0.004342	0.003767	0.005298	0.004949	0.008844
		0.866667	0.004823	0.003932	0.004279	0.003782	0.005241	0.004903	0.008768
		0.8675	0.004756	0.003891	0.004214	0.003776	0.005185	0.004855	0.008699
		0.868333	0.004691	0.003847	0.004149	0.00376	0.005134	0.004808	0.008635
		0.869167	0.004631	0.003797	0.00409	0.003737	0.005086	0.004757	0.008571
		0.87	0.004571	0.003748	0.004041	0.003712	0.005036	0.004708	0.008503
		0.870833	0.004511	0.003699	0.004001	0.003684	0.004989	0.004659	0.008438
		0.871667	0.004447	0.003649	0.003969	0.003651	0.004936	0.004607	0.008376
		0.8725	0.004384	0.003597	0.003943	0.003614	0.004886	0.004555	0.008313
		0.873333	0.004324	0.003552	0.00392	0.003576	0.004838	0.004509	0.008253
		0.874167	0.004271	0.003511	0.003897	0.003535	0.004793	0.004464	0.008202
		0.875	0.004221	0.003471	0.003876	0.003495	0.004748	0.004421	0.008159
		0.875833	0.004178	0.003434	0.003862	0.003452	0.004709	0.004385	0.008125
		0.876667	0.004142	0.003401	0.003856	0.003414	0.004665	0.004352	0.008097
		0.8775	0.00411	0.003374	0.003857	0.003374	0.004619	0.004317	0.008079
		0.878333	0.004081	0.003349	0.003863	0.003339	0.004573	0.00428	0.008061
		0.879167	0.004055	0.003332	0.003873	0.003308	0.004528	0.004243	0.008041
		0.88	0.004032	0.003325	0.003877	0.003286	0.004483	0.004198	0.008016
		0.880833	0.004008	0.003323	0.00387	0.00327	0.00444	0.004152	0.007986
		0.881667	0.003983	0.003324	0.003858	0.003266	0.004404	0.004113	0.007945
		0.8825	0.003957	0.003333	0.003839	0.00327	0.004373	0.004077	0.007894
		0.883333	0.003931	0.003342	0.003809	0.003276	0.004344	0.004041	0.007834
		0.884167	0.003905	0.003347	0.003769	0.003283	0.004317	0.004015	0.007764
		0.885	0.003881	0.003351	0.003725	0.003286	0.004299	0.003997	0.007686
		0.885833	0.003856	0.003351	0.003664	0.003285	0.004276	0.003971	0.007605
		0.886667	0.003833	0.003338	0.003595	0.003278	0.004258	0.003944	0.007524
		0.8875	0.003814	0.003316	0.003515	0.003266	0.00424	0.003924	0.007446
		0.888333	0.003798	0.003284	0.003437	0.003252	0.004225	0.0039	0.007377
		0.889167	0.003782	0.003239	0.00336	0.003236	0.004205	0.003873	0.007325
		0.89	0.003767	0.003182	0.003299	0.003212	0.004187	0.003855	0.007286
		0.890833	0.003748	0.003116	0.003254	0.003183	0.004164	0.003838	0.007267
		0.891667	0.003725	0.003048	0.003229	0.003147	0.00414	0.003817	0.007269
		0.8925	0.003698	0.002981	0.003209	0.003103	0.004114	0.003799	0.00728
		0.893333	0.003667	0.002923	0.003203	0.003051	0.004092	0.003785	0.007294
		0.894167	0.003638	0.002878	0.003201	0.003	0.004076	0.003767	0.007309
		0.895	0.003611	0.00285	0.003193	0.002948	0.004059	0.003752	0.007322
		0.895833	0.003583	0.002836	0.003187	0.002902	0.004048	0.003738	0.007324
		0.896667	0.003559	0.002836	0.003187	0.002861	0.004037	0.003722	0.007326
		0.8975	0.003536	0.002846	0.003178	0.002825	0.004022	0.003702	0.007323
		0.898333	0.003512	0.002854	0.003168	0.002789	0.003997	0.003683	0.007318
		0.899167	0.003492	0.00286	0.003162	0.002762	0.003974	0.003666	0.007309
		0.9	0.003477	0.002863	0.003149	0.002739	0.003948	0.003645	0.007302
		0.900833	0.003462	0.002859	0.003137	0.00272	0.003919	0.003621	0.007286
		0.901667	0.003451	0.002843	0.003137	0.002704	0.003886	0.003601	0.007266
		0.9025	0.003445	0.00283	0.003145	0.002691	0.003863	0.003575	0.007242
		0.903333	0.003435	0.002811	0.003156	0.002676	0.003839	0.003545	0.007219
		0.904167	0.003423	0.002787	0.00318	0.002661	0.003809	0.003519	0.007195
		0.905	0.003414	0.002759	0.00321	0.002647	0.003786	0.003496	0.007174
		0.905833	0.003397	0.002735	0.003241	0.002635	0.003767	0.003471	0.007157
		0.906667	0.003375	0.002705	0.003272	0.002635	0.003744	0.003451	0.007145
		0.9075	0.003356	0.002679	0.003307	0.002638	0.003723	0.003432	0.007127
		0.908333	0.003333	0.002657	0.00334	0.002642	0.003706	0.003411	0.007114
		0.909167	0.003307	0.002636	0.003367	0.002648	0.003687	0.003393	0.007101
		0.91	0.003286	0.002612	0.003385	0.002656	0.003665	0.003371	0.007091
		0.910833	0.00327	0.002593	0.003389	0.002652	0.003649	0.003351	0.007079
		0.911667	0.003253	0.00257	0.003371	0.002649	0.003634	0.003334	0.007072
		0.9125	0.00324	0.002548	0.00333	0.002642	0.00362	0.003316	0.007065
		0.913333	0.003232	0.002535	0.003266	0.002631	0.00361	0.003298	0.00705
		0.914167	0.003226	0.002532	0.003182	0.002615	0.003598	0.003286	0.007022
		0.915	0.003217	0.002529	0.003084	0.002603	0.003584	0.003275	0.006981
		0.915833	0.00321	0.002538	0.002983	0.002587	0.003566	0.003264	0.00692
		0.916667	0.003202	0.002557	0.002889	0.002573	0.003545	0.003254	0.006843
		0.9175	0.003195	0.002568	0.00281	0.002563	0.003522	0.003247	0.006762
		0.918333	0.003185	0.002579	0.002754	0.002552	0.003505	0.003241	0.006688
		0.919167	0.003172	0.002596	0.00272	0.002537	0.003487	0.003233	0.006629
		0.92	0.003159	0.002604	0.002711	0.002527	0.003469	0.003225	0.006591
		0.920833	0.003142	0.002603	0.002725	0.002518	0.003457	0.003215	0.00657
		0.921667	0.003119	0.002606	0.002758	0.002505	0.003446	0.003211	0.00656
		0.9225	0.003098	0.002601	0.002805	0.002496	0.003436	0.003204	0.006557
		0.923333	0.003082	0.00258	0.002866	0.002492	0.003428	0.003199	0.006551
		0.924167	0.003062	0.002558	0.00293	0.002486	0.003432	0.003193	0.00654
		0.925	0.003045	0.002534	0.002994	0.002477	0.003437	0.003188	0.006532
		0.925833	0.003032	0.0025	0.003056	0.00247	0.003446	0.003175	0.006517
		0.926667	0.003011	0.002462	0.003112	0.002462	0.003456	0.003162	0.006499
		0.9275	0.002992	0.002429	0.003154	0.002447	0.003468	0.003152	0.006477
		0.928333	0.002981	0.002393	0.003183	0.002435	0.003469	0.003144	0.006452
		0.929167	0.002976	0.002362	0.003199	0.002424	0.003471	0.003138	0.006418
		0.93	0.002974	0.002336	0.003188	0.002414	0.003473	0.003131	0.006386
		0.930833	0.002983	0.002321	0.003155	0.0024	0.003468	0.00312	0.006356
		0.931667	0.002988	0.002313	0.003101	0.002388	0.003459	0.003101	0.006332
		0.9325	0.002989	0.002309	0.003022	0.002369	0.003455	0.003077	0.00631
		0.933333	0.002991	0.00231	0.002925	0.002344	0.003444	0.003049	0.006297
		0.934167	0.002992	0.002313	0.002819	0.002317	0.003429	0.003021	0.006284
		0.935	0.002989	0.002318	0.00271	0.002292	0.003417	0.002997	0.006269
		0.935833	0.002992	0.00232	0.002611	0.002269	0.003406	0.00298	0.006252
		0.936667	0.002991	0.002324	0.002525	0.002254	0.003391	0.00297	0.006232
		0.9375	0.002987	0.002325	0.002451	0.002248	0.00337	0.002963	0.006211
		0.938333	0.002987	0.002324	0.002394	0.002247	0.003348	0.002962	0.006196
		0.939167	0.002986	0.002314	0.002352	0.002253	0.00332	0.002959	0.006201
		0.94	0.002982	0.00231	0.002321	0.002263	0.003284	0.002948	0.006224
		0.940833	0.002982	0.002296	0.0023	0.002279	0.003246	0.002938	0.006278
		0.941667	0.002982	0.002279	0.002292	0.002301	0.003219	0.002931	0.006361
		0.9425	0.002974	0.002255	0.002287	0.002329	0.003192	0.002919	0.006463
		0.943333	0.002967	0.002235	0.002287	0.002359	0.003176	0.002911	0.006562
		0.944167	0.002957	0.002206	0.002284	0.002393	0.003164	0.00291	0.006648
		0.945	0.002942	0.002182	0.002282	0.00242	0.003159	0.002907	0.00669
		0.945833	0.002921	0.002163	0.002277	0.002442	0.003148	0.002901	0.00668
		0.946667	0.002898	0.002151	0.002275	0.002459	0.003139	0.002901	0.006616
		0.9475	0.002867	0.002135	0.002276	0.002468	0.003123	0.002896	0.006503
		0.948333	0.002839	0.002122	0.002283	0.002466	0.003113	0.002889	0.006356
		0.949167	0.002805	0.002107	0.002296	0.002459	0.003102	0.002882	0.006199
		0.95	0.002775	0.002095	0.002312	0.002441	0.003097	0.002873	0.006043
		0.950833	0.00275	0.002085	0.002329	0.002413	0.003093	0.002856	0.005898
		0.951667	0.002729	0.002082	0.002348	0.002372	0.003093	0.002844	0.005777
		0.9525	0.002708	0.002084	0.002362	0.002331	0.003088	0.002833	0.005676
		0.953333	0.002689	0.002096	0.002373	0.002282	0.003083	0.002821	0.005594
		0.954167	0.00267	0.002113	0.002374	0.00223	0.003073	0.002812	0.005528
		0.955	0.002651	0.002136	0.002373	0.002177	0.003064	0.002801	0.005473
		0.955833	0.002625	0.002162	0.00236	0.002131	0.003056	0.002788	0.005417
		0.956667	0.002597	0.00219	0.002347	0.002081	0.00305	0.002767	0.005358
		0.9575	0.002572	0.002216	0.002329	0.002038	0.003038	0.002741	0.005294
		0.958333	0.002539	0.002234	0.00231	0.001994	0.003023	0.002712	0.005223
		0.959167	0.002499	0.002242	0.002287	0.001959	0.003003	0.002681	0.005145
		0.96	0.002466	0.002236	0.002272	0.001923	0.002974	0.002648	0.005067
		0.960833	0.002434	0.002212	0.00225	0.001901	0.002932	0.002618	0.004991
		0.961667	0.002403	0.002166	0.002232	0.00189	0.002892	0.002589	0.004919
		0.9625	0.00238	0.002108	0.002225	0.001895	0.002854	0.002558	0.004853
		0.963333	0.002366	0.002034	0.002222	0.001911	0.002815	0.002532	0.004794
		0.964167	0.002356	0.001956	0.002218	0.00194	0.002782	0.002508	0.004744
		0.965	0.002349	0.001879	0.002218	0.001974	0.002757	0.002482	0.004703
		0.965833	0.002345	0.001812	0.002215	0.002014	0.002743	0.002459	0.004677
		0.966667	0.002348	0.001749	0.002203	0.002053	0.002731	0.002433	0.00466
		0.9675	0.002357	0.001706	0.002186	0.002088	0.002726	0.002407	0.004652
		0.968333	0.002368	0.001675	0.002164	0.002116	0.002726	0.002381	0.004648
		0.969167	0.002388	0.001659	0.00214	0.002132	0.002734	0.002358	0.004641
		0.97	0.002411	0.001652	0.002113	0.002131	0.002732	0.002335	0.004625
		0.970833	0.002435	0.001656	0.002094	0.002113	0.002726	0.002317	0.004604
		0.971667	0.002457	0.001658	0.002069	0.002087	0.002719	0.002294	0.004572
		0.9725	0.002469	0.001665	0.002047	0.002051	0.002702	0.002265	0.004527
		0.973333	0.002468	0.001664	0.002024	0.002008	0.002674	0.002228	0.004474
		0.974167	0.00245	0.001667	0.002004	0.001968	0.002646	0.002183	0.004409
		0.975	0.002417	0.001669	0.001969	0.001929	0.002614	0.002124	0.004338
		0.975833	0.002371	0.001674	0.001944	0.001887	0.002573	0.002065	0.004261
		0.976667	0.002324	0.001673	0.00191	0.001848	0.002533	0.002008	0.004191
		0.9775	0.002273	0.001667	0.001872	0.001817	0.002494	0.001964	0.00413
		0.978333	0.00223	0.00165	0.001824	0.001785	0.002454	0.001939	0.004091
		0.979167	0.002189	0.001612	0.001778	0.00176	0.002416	0.001941	0.004072
		0.98	0.002147	0.001557	0.001725	0.001737	0.002392	0.001965	0.004086
		0.980833	0.002104	0.001486	0.001674	0.001716	0.002367	0.002014	0.00413
		0.981667	0.002066	0.001407	0.001632	0.001687	0.00235	0.002077	0.00421
		0.9825	0.002026	0.001321	0.001606	0.001657	0.002339	0.002144	0.004318
		0.983333	0.001991	0.001248	0.001608	0.001624	0.002333	0.002211	0.004448
		0.984167	0.001966	0.001192	0.001643	0.001599	0.002324	0.002267	0.004585
		0.985	0.001944	0.001168	0.001722	0.001574	0.002321	0.002308	0.004715
		0.985833	0.001921	0.001179	0.001845	0.001563	0.002315	0.002331	0.004819
		0.986667	0.001904	0.001239	0.002006	0.001558	0.002304	0.002335	0.004885
		0.9875	0.001896	0.001337	0.002188	0.001553	0.002294	0.002325	0.004914
		0.988333	0.001892	0.001475	0.002377	0.001543	0.002286	0.002305	0.004905
		0.989167	0.001898	0.001641	0.002542	0.001534	0.002272	0.00228	0.00487
		0.99	0.001925	0.001822	0.002671	0.00151	0.002259	0.002252	0.004815
		0.990833	0.001969	0.002003	0.002752	0.001477	0.002248	0.002222	0.00475
		0.991667	0.002037	0.002178	0.002775	0.001449	0.002235	0.002191	0.004675
		0.9925	0.00213	0.002328	0.002748	0.001416	0.002216	0.002158	0.0046
		0.993333	0.002248	0.002443	0.002685	0.001379	0.002202	0.002118	0.004518
		0.994167	0.002372	0.002521	0.002586	0.001347	0.002184	0.002074	0.004423
		0.995	0.002489	0.002555	0.002468	0.001327	0.002168	0.002034	0.004324
		0.995833	0.002577	0.002544	0.002341	0.001306	0.002147	0.001991	0.004224
		0.996667	0.002626	0.002493	0.0022	0.001291	0.00213	0.001946	0.00412
		0.9975	0.002629	0.002412	0.002051	0.001287	0.002104	0.001907	0.004019
		0.998333	0.002588	0.002304	0.001902	0.001287	0.002082	0.001874	0.003934
		0.999167	0.002515	0.002182	0.001747	0.001281	0.002057	0.001838	0.003863
		1	0.00242	0.002051	0.001593	0.001276	0.002041	0.001806	0.003802
		1.00083	0.002316	0.001916	0.001457	0.001268	0.00203	0.001777	0.003755
		1.00167	0.002207	0.001778	0.001342	0.001258	0.002034	0.001747	0.003716
		1.0025	0.00211	0.001645	0.001258	0.001248	0.002049	0.001712	0.003678
		1.00333	0.002019	0.001513	0.001222	0.001242	0.002085	0.001675	0.003642
		1.00417	0.001942	0.001392	0.001235	0.00124	0.002141	0.001636	0.003605
		1.005	0.001878	0.001286	0.001297	0.001243	0.002217	0.001591	0.00356
		1.00583	0.001822	0.001197	0.00141	0.001252	0.002307	0.001548	0.003514
		1.00667	0.001762	0.001118	0.001562	0.001267	0.002396	0.00151	0.003469
		1.0075	0.001704	0.001057	0.001732	0.001289	0.002475	0.00148	0.00342
		1.00833	0.001632	0.001002	0.001909	0.001323	0.002527	0.001453	0.003367
		1.00917	0.001548	0.000958	0.00208	0.001371	0.002538	0.001435	0.003322
		1.01	0.001455	0.000918	0.00223	0.001442	0.002511	0.001418	0.003277
		1.01083	0.001359	0.000889	0.002349	0.001535	0.002461	0.001403	0.003229
		1.01167	0.001265	0.000863	0.002442	0.001647	0.002388	0.001387	0.003189
		1.0125	0.001195	0.000847	0.002501	0.001766	0.002308	0.001375	0.003156
		1.01333	0.001152	0.000833	0.002521	0.001875	0.002236	0.00137	0.003128
		1.01417	0.001134	0.000824	0.002503	0.001953	0.002171	0.001376	0.0031
		1.015	0.001157	0.000815	0.002451	0.001992	0.002105	0.001395	0.003081
		1.01583	0.001199	0.000809	0.002364	0.001985	0.002049	0.001429	0.003068
		1.01667	0.001255	0.000799	0.002252	0.001942	0.002001	0.001473	0.003061
		1.0175	0.001321	0.000791	0.002132	0.00187	0.001955	0.001529	0.003059
		1.01833	0.001402	0.000789	0.002003	0.001789	0.001911	0.001587	0.00307
		1.01917	0.001483	0.000802	0.001882	0.001704	0.001879	0.001636	0.003088
		1.02	0.001578	0.000829	0.001771	0.001627	0.001853	0.001674	0.003108
		1.02083	0.00169	0.000887	0.001675	0.001558	0.001826	0.001696	0.003129
		1.02167	0.00182	0.000967	0.001587	0.0015	0.0018	0.001692	0.003151
		1.0225	0.001959	0.001066	0.001522	0.001447	0.00178	0.001669	0.003165
		1.02333	0.002109	0.001173	0.001465	0.001404	0.001759	0.00164	0.003161
		1.02417	0.002258	0.001277	0.001426	0.001362	0.001733	0.001602	0.003144
		1.025	0.002393	0.001357	0.001398	0.001327	0.001715	0.001561	0.003109
		1.02583	0.002497	0.001415	0.001387	0.001294	0.0017	0.001516	0.003057
		1.02667	0.002562	0.001441	0.001379	0.001265	0.001682	0.00147	0.002991
		1.0275	0.002577	0.001434	0.00138	0.001239	0.001665	0.001417	0.002934
		1.02833	0.002546	0.001404	0.001382	0.001216	0.001652	0.001361	0.002882
		1.02917	0.002466	0.001358	0.001385	0.001191	0.001639	0.0013	0.002837
		1.03	0.002348	0.001305	0.001385	0.001165	0.001628	0.00125	0.002807
		1.03083	0.00221	0.001249	0.001383	0.001135	0.001619	0.001202	0.002796
		1.03167	0.002064	0.0012	0.001376	0.001104	0.001619	0.001159	0.002785
		1.0325	0.001914	0.001157	0.001363	0.001068	0.001621	0.001124	0.002779
		1.03333	0.001775	0.001125	0.001346	0.001036	0.001624	0.001096	0.002783
		1.03417	0.001656	0.001095	0.001328	0.001007	0.001629	0.001069	0.002785
		1.035	0.001554	0.001072	0.001303	0.000982	0.001637	0.001051	0.002787
		1.03583	0.001467	0.001054	0.001278	0.000955	0.001635	0.001041	0.002788
		1.03667	0.001397	0.001041	0.001253	0.000935	0.001636	0.00104	0.002784
		1.0375	0.001343	0.001031	0.001225	0.000918	0.001632	0.001048	0.002773
		1.03833	0.001306	0.001032	0.001196	0.000897	0.001621	0.001063	0.002756
		1.03917	0.001277	0.001042	0.001174	0.000878	0.001606	0.001083	0.002727
		1.04	0.001261	0.00106	0.001156	0.000869	0.00159	0.001109	0.002695
		1.04083	0.001252	0.001084	0.001142	0.000857	0.001569	0.001139	0.002656
		1.04167	0.001249	0.00111	0.001128	0.00085	0.001555	0.001171	0.002608
		1.0425	0.001238	0.001135	0.001118	0.000848	0.001543	0.001208	0.002561
		1.04333	0.001227	0.001144	0.001107	0.000851	0.001533	0.00125	0.002518
		1.04417	0.001206	0.001139	0.001093	0.000853	0.001528	0.001294	0.002476
		1.045	0.001191	0.001113	0.001078	0.000862	0.001532	0.001338	0.002446
		1.04583	0.001169	0.001072	0.001067	0.00087	0.001534	0.00138	0.002431
		1.04667	0.00115	0.001015	0.001053	0.000879	0.001536	0.001419	0.002419
		1.0475	0.001135	0.000965	0.001043	0.000887	0.001534	0.001451	0.002412
		1.04833	0.001126	0.00093	0.001036	0.000895	0.001522	0.001471	0.00241
		1.04917	0.001109	0.000916	0.001031	0.0009	0.001497	0.00148	0.002404
		1.05	0.001097	0.000926	0.001026	0.000904	0.001451	0.001479	0.0024
		1.05083	0.001087	0.000957	0.001019	0.000904	0.001387	0.001465	0.002398
		1.05167	0.001075	0.000995	0.001011	0.000902	0.0013	0.00144	0.002394
		1.0525	0.001062	0.001024	0.000998	0.000896	0.001195	0.001411	0.002394
		1.05333	0.001056	0.001042	0.000981	0.000889	0.001067	0.001378	0.002394
		1.05417	0.001053	0.001041	0.000966	0.000888	0.000931	0.001342	0.002386
		1.055	0.001047	0.001017	0.000953	0.00089	0.000806	0.001305	0.002378
		1.05583	0.001045	0.000978	0.00094	0.000896	0.000727	0.001264	0.002365
		1.05667	0.001044	0.000931	0.000931	0.000909	0.000726	0.001224	0.002345
		1.0575	0.001039	0.00088	0.000921	0.00092	0.000848	0.001181	0.002328
		1.05833	0.001027	0.000833	0.000911	0.000919	0.001104	0.001129	0.002317
		1.05917	0.00102	0.000791	0.000901	0.000907	0.001477	0.001072	0.002302
		1.06	0.001005	0.000757	0.000894	0.000875	0.001918	0.001011	0.002293
		1.06083	0.000994	0.00073	0.000884	0.000819	0.002357	0.000935	0.002291
		1.06167	0.000985	0.000716	0.00088	0.000737	0.002716	0.00085	0.002284
		1.0625	0.000982	0.000704	0.000878	0.000636	0.002942	0.000761	0.002273
		1.06333	0.000976	0.000698	0.000873	0.000508	0.00301	0.000666	0.002266
		1.06417	0.000976	0.000693	0.000866	0.000368	0.002929	0.000566	0.002254
		1.065	0.00098	0.00069	0.000856	0.000233	0.00274	0.000483	0.002235
		1.06583	0.000984	0.000681	0.000838	0.000128	0.002492	0.000428	0.00222
		1.06667	0.000983	0.000668	0.000807	8.29e-05	0.002226	0.000426	0.002208
		1.0675	0.000982	0.000649	0.000763	0.000138	0.001991	0.0005	0.002192
		1.06833	0.000976	0.000623	0.000696	0.000306	0.001806	0.00067	0.002181
		1.06917	0.000962	0.000588	0.000606	0.000585	0.001677	0.000932	0.002173
		1.07	0.000944	0.000545	0.0005	0.000948	0.001603	0.001266	0.002161
		1.07083	0.000929	0.000498	0.000385	0.001344	0.001586	0.001625	0.002149
		1.07167	0.000916	0.000445	0.000265	0.001705	0.001604	0.001958	0.002144
		1.0725	0.000907	0.000383	0.000174	0.001982	0.001654	0.002219	0.002137
		1.07333	0.0009	0.000318	0.000124	0.002139	0.001715	0.002374	0.002136
		1.07417	0.000897	0.000252	0.000131	0.002164	0.001779	0.002416	0.002141
		1.075	0.00089	0.000186	0.000224	0.002078	0.001827	0.002359	0.002147
		1.07583	0.00088	0.000138	0.000417	0.001916	0.001856	0.00223	0.002145
		1.07667	0.000872	0.000125	0.000696	0.001716	0.00185	0.002059	0.002141
		1.0775	0.000866	0.000155	0.001042	0.001518	0.001821	0.001873	0.002131
		1.07833	0.000859	0.000246	0.001421	0.001351	0.00177	0.001696	0.002116
		1.07917	0.000854	0.000402	0.001773	0.001228	0.00171	0.001538	0.002097
		1.08	0.000853	0.000609	0.002057	0.001157	0.001644	0.001406	0.00208
		1.08083	0.000844	0.00085	0.002237	0.001136	0.001585	0.001298	0.002061
		1.08167	0.000835	0.001097	0.002309	0.001149	0.001534	0.001217	0.002042
		1.0825	0.000827	0.00132	0.002279	0.001192	0.001485	0.001156	0.002019
		1.08333	0.000823	0.001489	0.002178	0.001248	0.001443	0.001108	0.001992
		1.08417	0.000818	0.001596	0.00203	0.001304	0.001407	0.001072	0.001967
		1.085	0.000824	0.001637	0.001869	0.00135	0.001375	0.001037	0.001944
		1.08583	0.000829	0.001615	0.001708	0.00138	0.001344	0.001007	0.001921
		1.08667	0.000829	0.001549	0.001562	0.001389	0.00132	0.000981	0.001907
		1.0875	0.000816	0.001458	0.001437	0.001373	0.001298	0.000959	0.001901
		1.08833	0.000789	0.001357	0.001336	0.001339	0.001277	0.000939	0.001895
		1.08917	0.000735	0.001254	0.001254	0.001292	0.001257	0.000928	0.001893
		1.09	0.000657	0.001166	0.001189	0.001238	0.001241	0.000918	0.001894
		1.09083	0.000561	0.001091	0.001141	0.001177	0.001221	0.000905	0.001898
		1.09167	0.000455	0.001032	0.001104	0.001124	0.001201	0.000892	0.0019
		1.0925	0.000343	0.000985	0.00107	0.001075	0.001183	0.000879	0.001906
		1.09333	0.000242	0.000947	0.001041	0.001029	0.001167	0.000868	0.001909
		1.09417	0.000168	0.000911	0.001017	0.000987	0.001149	0.000857	0.001916
		1.095	0.000136	0.00088	0.00099	0.000957	0.001133	0.000849	0.001922
		1.09583	0.000163	0.000848	0.00097	0.000925	0.001122	0.000841	0.001928
		1.09667	0.000271	0.000819	0.000955	0.000896	0.001109	0.000834	0.001929
		1.0975	0.000465	0.000798	0.000946	0.000874	0.001099	0.000821	0.001921
		1.09833	0.000731	0.000781	0.000941	0.000856	0.001093	0.00081	0.001892
		1.09917	0.001053	0.000767	0.000939	0.000836	0.001086	0.000802	0.001836
		1.1	0.001394	0.000759	0.000932	0.000822	0.001076	0.000797	0.001746
		1.10083	0.001699	0.000749	0.000923	0.000808	0.001067	0.000789	0.001617
		1.10167	0.001933	0.000739	0.00091	0.000793	0.001056	0.000789	0.001454
		1.1025	0.002077	0.000729	0.000896	0.000778	0.001045	0.000787	0.001266
		1.10333	0.002115	0.000721	0.000881	0.000766	0.001033	0.000781	0.001076
		1.10417	0.002062	0.000706	0.00087	0.000751	0.001024	0.000775	0.000908
		1.105	0.001949	0.000693	0.000854	0.000739	0.001016	0.000773	0.000792
		1.10583	0.001805	0.00068	0.000842	0.000728	0.001011	0.000768	0.00077
		1.10667	0.001652	0.000668	0.00083	0.000718	0.001003	0.000764	0.000868
		1.1075	0.00151	0.000659	0.00082	0.00071	0.001004	0.000763	0.001088
		1.10833	0.001389	0.000655	0.000808	0.000707	0.001001	0.000763	0.001413
		1.10917	0.001289	0.000659	0.000805	0.000702	0.000997	0.00076	0.001804
		1.11	0.001208	0.000662	0.000798	0.000699	0.000994	0.000756	0.002199
		1.11083	0.001141	0.000661	0.000792	0.000697	0.000996	0.000755	0.002538
		1.11167	0.00109	0.000659	0.000782	0.000695	0.000987	0.000753	0.002779
		1.1125	0.001045	0.000652	0.000775	0.000693	0.000986	0.000755	0.002906
		1.11333	0.001006	0.000639	0.000763	0.000696	0.000989	0.000757	0.002916
		1.11417	0.000974	0.000623	0.000756	0.000698	0.000985	0.000759	0.002837
		1.115	0.000953	0.000608	0.000747	0.000699	0.000982	0.000756	0.002702
		1.11583	0.000933	0.000593	0.000741	0.000695	0.000981	0.000754	0.002544
		1.11667	0.000921	0.000579	0.000736	0.000692	0.000974	0.000746	0.002379
		1.1175	0.000915	0.000568	0.000735	0.000682	0.000965	0.000736	0.002233
		1.11833	0.000906	0.00056	0.000731	0.00067	0.00096	0.000729	0.002107
		1.11917	0.00089	0.000559	0.00073	0.000659	0.00095	0.000724	0.002003
		1.12	0.000877	0.000562	0.000729	0.000651	0.000939	0.000716	0.001916
		1.12083	0.000863	0.000564	0.000726	0.00064	0.00093	0.000714	0.001851
		1.12167	0.000847	0.00057	0.000721	0.000633	0.000924	0.000712	0.001794
		1.1225	0.000835	0.000577	0.000716	0.000629	0.000915	0.000705	0.001746
		1.12333	0.000831	0.000577	0.000713	0.000623	0.000912	0.000706	0.001706
		1.12417	0.000824	0.000572	0.000715	0.00062	0.000913	0.000705	0.00167
		1.125	0.000818	0.00057	0.000719	0.000616	0.000911	0.000702	0.001637
		1.12583	0.000812	0.000562	0.000725	0.000617	0.000909	0.0007	0.00161
		1.12667	0.000809	0.000548	0.00073	0.000619	0.000907	0.0007	0.001586
		1.1275	0.0008	0.000541	0.000731	0.000624	0.000903	0.000692	0.00157
		1.12833	0.000794	0.000539	0.000726	0.00063	0.000901	0.000688	0.001554
		1.12917	0.000785	0.000536	0.00072	0.000636	0.000901	0.000685	0.00154
		1.13	0.000776	0.000534	0.000716	0.000637	0.0009	0.000682	0.001529
		1.13083	0.000763	0.000538	0.000712	0.000636	0.000899	0.000683	0.001513
		1.13167	0.000754	0.000535	0.000712	0.000634	0.000898	0.000686	0.001493
		1.1325	0.000741	0.000534	0.000717	0.00063	0.000897	0.000686	0.001479
		1.13333	0.000733	0.000529	0.00072	0.000623	0.000895	0.000686	0.001462
		1.13417	0.000725	0.000533	0.00072	0.000616	0.000897	0.00069	0.001443
		1.135	0.000726	0.000533	0.00072	0.000609	0.000895	0.000687	0.001429
		1.13583	0.000726	0.00054	0.000714	0.000604	0.000892	0.000685	0.001417
		1.13667	0.000731	0.000543	0.000705	0.000597	0.000891	0.000685	0.001401
		1.1375	0.000735	0.000552	0.000694	0.000597	0.000887	0.000682	0.001386
		1.13833	0.000737	0.000551	0.000683	0.000598	0.000881	0.000674	0.001371
		1.13917	0.000732	0.000555	0.000672	0.000598	0.000882	0.000672	0.001357
		1.14	0.000726	0.000553	0.000667	0.000595	0.000883	0.000669	0.001344
		1.14083	0.000719	0.000554	0.000661	0.000598	0.000879	0.000667	0.001332
		1.14167	0.000716	0.000549	0.00066	0.000593	0.000878	0.000667	0.001323
		1.1425	0.000713	0.000548	0.000658	0.000594	0.000874	0.000671	0.00132
		1.14333	0.000717	0.000543	0.000656	0.000594	0.000865	0.000673	0.001318
		1.14417	0.000723	0.000543	0.000656	0.000599	0.000852	0.000673	0.001314
		1.145	0.000725	0.000537	0.000652	0.000597	0.00084	0.000673	0.001311
		1.14583	0.000724	0.000534	0.00065	0.000596	0.00083	0.000671	0.001309
		1.14667	0.000722	0.000531	0.000647	0.000588	0.000826	0.000666	0.001303
		1.1475	0.000713	0.000529	0.00065	0.000582	0.000827	0.00066	0.001297
		1.14833	0.0007	0.000522	0.000648	0.000572	0.000831	0.000656	0.001292
		1.14917	0.000694	0.000519	0.00065	0.000566	0.000836	0.000652	0.001292
		1.15	0.000689	0.000516	0.00065	0.000564	0.000841	0.000648	0.001286
		1.15083	0.000684	0.000513	0.000651	0.000569	0.000843	0.000647	0.001279
		1.15167	0.000684	0.000511	0.000647	0.000571	0.000841	0.000647	0.001269
		1.1525	0.000686	0.000511	0.000646	0.000574	0.000839	0.000647	0.001259
		1.15333	0.000683	0.000508	0.000645	0.000577	0.000844	0.000649	0.001243
		1.15417	0.000679	0.00051	0.000645	0.000578	0.000845	0.00065	0.001232
		1.155	0.000681	0.000512	0.000642	0.00058	0.000846	0.000653	0.001229
		1.15583	0.000681	0.00051	0.00064	0.000581	0.000848	0.000655	0.001233
		1.15667	0.000683	0.00051	0.000636	0.000585	0.00085	0.000657	0.001237
		1.1575	0.000688	0.000511	0.000632	0.000588	0.000844	0.000653	0.001247
		1.15833	0.000692	0.000513	0.000629	0.000591	0.000839	0.000652	0.001253
		1.15917	0.000689	0.000512	0.000631	0.000593	0.000833	0.000651	0.001256
		1.16	0.000688	0.000517	0.000635	0.000598	0.000829	0.000648	0.001252
		1.16083	0.000683	0.000521	0.000643	0.000599	0.000824	0.000646	0.001247
		1.16167	0.000674	0.000525	0.000648	0.000594	0.000821	0.000648	0.001238
		1.1625	0.000668	0.000523	0.000649	0.00059	0.000821	0.000646	0.001228
		1.16333	0.000663	0.000521	0.000649	0.000582	0.000823	0.000639	0.001219
		1.16417	0.000654	0.000516	0.000651	0.000575	0.00082	0.000631	0.001214
		1.165	0.00065	0.000515	0.000644	0.000568	0.000821	0.000626	0.001212
		1.16583	0.000649	0.000513	0.000642	0.000573	0.000824	0.00062	0.001213
		1.16667	0.000648	0.000511	0.000641	0.000577	0.000825	0.000617	0.001218
		1.1675	0.000649	0.000514	0.000641	0.000585	0.000827	0.000621	0.001218
		1.16833	0.000654	0.000516	0.000634	0.00059	0.000833	0.00063	0.00122
		1.16917	0.000655	0.000517	0.000634	0.000594	0.000834	0.000633	0.001222
		1.17	0.000658	0.000517	0.000632	0.000589	0.000832	0.000637	0.00122
		1.17083	0.000656	0.000518	0.000632	0.000585	0.000832	0.000638	0.001218
		1.17167	0.000653	0.000517	0.00063	0.000578	0.000825	0.000636	0.001219
		1.1725	0.000648	0.000518	0.000632	0.000574	0.000819	0.00063	0.001214
		1.17333	0.000642	0.000516	0.00063	0.000565	0.000815	0.000629	0.001206
		1.17417	0.000634	0.000516	0.000628	0.000561	0.00081	0.000629	0.001198
		1.175	0.000627	0.000516	0.000627	0.000556	0.000801	0.000633	0.001187
		1.17583	0.000618	0.000513	0.000627	0.00055	0.000796	0.000637	0.001174
		1.17667	0.000615	0.000509	0.000629	0.000543	0.000796	0.000643	0.001167
		1.1775	0.000614	0.000506	0.000632	0.000539	0.00079	0.000645	0.001163
		1.17833	0.000615	0.000504	0.000634	0.000538	0.000786	0.000643	0.00116
		1.17917	0.000622	0.000502	0.000632	0.000539	0.00079	0.000636	0.001162
		1.18	0.000631	0.000506	0.000629	0.000543	0.000796	0.00063	0.001164
		1.18083	0.000637	0.000508	0.000625	0.000551	0.000797	0.00062	0.001165
		1.18167	0.000648	0.000511	0.000622	0.000557	0.000799	0.000615	0.001167
		1.1825	0.000652	0.000509	0.00062	0.000562	0.000801	0.00061	0.001165
		1.18333	0.000653	0.00051	0.000624	0.000566	0.000797	0.00061	0.001162
		1.18417	0.000654	0.000509	0.000628	0.000568	0.000795	0.000608	0.001163
		1.185	0.00065	0.000509	0.000628	0.000565	0.00079	0.000607	0.001162
		1.18583	0.00064	0.000508	0.000628	0.000565	0.000791	0.000602	0.001162
		1.18667	0.000638	0.000511	0.000631	0.000564	0.000796	0.000603	0.001165
		1.1875	0.000629	0.000512	0.000624	0.000561	0.0008	0.000602	0.001171
		1.18833	0.00062	0.000506	0.000617	0.000564	0.000798	0.000607	0.001174
		1.18917	0.000613	0.000502	0.000615	0.000567	0.000797	0.000614	0.001177
		1.19	0.000608	0.000504	0.000613	0.000564	0.000794	0.000624	0.001177
		1.19083	0.000596	0.000502	0.000609	0.000563	0.000782	0.000629	0.001176
		1.19167	0.000597	0.0005	0.000614	0.000566	0.000772	0.000637	0.001168
		1.1925	0.000597	0.000504	0.000618	0.00056	0.000769	0.000643	0.001156
		1.19333	0.0006	0.000506	0.000622	0.000556	0.000769	0.000643	0.001147
		1.19417	0.000602	0.0005	0.000626	0.000551	0.000769	0.000639	0.001138
		1.195	0.000611	0.000501	0.000629	0.000543	0.000774	0.000634	0.001125
		1.19583	0.000613	0.000504	0.000631	0.000535	0.000778	0.000627	0.001117
		1.19667	0.000616	0.000503	0.000635	0.00053	0.000779	0.000617	0.001114
		1.1975	0.000615	0.000505	0.000633	0.000525	0.000779	0.000609	0.001106
		1.19833	0.000617	0.000506	0.000628	0.000526	0.000779	0.000608	0.0011
		1.19917	0.00061	0.000501	0.000623	0.000534	0.00078	0.000607	0.0011
		1.2	0.000605	0.000499	0.000617	0.000538	0.000784	0.000607	0.001101
		1.20083	0.000599	0.000496	0.000608	0.000542	0.000788	0.000611	0.001103
		1.20167	0.000596	0.000495	0.000604	0.000548	0.00079	0.000615	0.001109
		1.2025	0.00059	0.000499	0.000605	0.000547	0.000791	0.000614	0.00112
		1.20333	0.000588	0.000505	0.000604	0.000542	0.000787	0.00062	0.001128
		1.20417	0.000589	0.000506	0.000602	0.000539	0.000781	0.000625	0.001135
		1.205	0.000593	0.000512	0.000602	0.000535	0.000775	0.000625	0.001139
		1.20583	0.000598	0.000515	0.000602	0.00053	0.00077	0.000624	0.001142
		1.20667	0.000606	0.000519	0.0006	0.00053	0.000764	0.000626	0.001139
		1.2075	0.000617	0.000519	0.000603	0.00053	0.000758	0.000621	0.001135
		1.20833	0.000625	0.000519	0.000606	0.000533	0.000753	0.000617	0.001131
		1.20917	0.000631	0.000515	0.000609	0.000543	0.000746	0.000614	0.001126
		1.21	0.000632	0.000509	0.000609	0.000552	0.000737	0.000613	0.001123
		1.21083	0.000633	0.000502	0.000611	0.000559	0.000732	0.000612	0.00112
		1.21167	0.000629	0.000501	0.00061	0.000565	0.000732	0.00061	0.001112
		1.2125	0.000625	0.000495	0.000606	0.000567	0.000731	0.000611	0.001106
		1.21333	0.000623	0.00049	0.000608	0.000566	0.000733	0.000614	0.001099
		1.21417	0.000627	0.000487	0.000609	0.000563	0.000736	0.000617	0.001093
		1.215	0.000627	0.000481	0.000609	0.000565	0.000736	0.00062	0.00109
		1.21583	0.000623	0.000473	0.000608	0.00057	0.000736	0.000625	0.00109
		1.21667	0.000622	0.000475	0.00061	0.000572	0.000742	0.000629	0.001089
		1.2175	0.000617	0.000478	0.000605	0.000569	0.000749	0.000629	0.00109
		1.21833	0.00061	0.000485	0.000599	0.000566	0.000758	0.000628	0.001092
		1.21917	0.000605	0.000492	0.000595	0.000558	0.000767	0.000626	0.001091
		1.22	0.000607	0.000504	0.000588	0.000547	0.00077	0.000622	0.00109
		1.22083	0.000612	0.00051	0.000587	0.000537	0.000768	0.000617	0.001086
		1.22167	0.000614	0.000518	0.000589	0.000535	0.000761	0.000616	0.001084
		1.2225	0.000617	0.00052	0.00059	0.000534	0.000753	0.000612	0.001079
		1.22333	0.000622	0.000527	0.000588	0.000531	0.000746	0.00061	0.001076
		1.22417	0.000623	0.000527	0.000594	0.000533	0.000746	0.00061	0.001077
		1.225	0.000619	0.000527	0.00059	0.000536	0.000747	0.000609	0.001085
		1.22583	0.000624	0.000524	0.00059	0.000537	0.000746	0.000607	0.001085
		1.22667	0.000626	0.000522	0.000597	0.000536	0.00075	0.000612	0.001089
		1.2275	0.000629	0.000514	0.000606	0.000544	0.000751	0.000616	0.001091
		1.22833	0.000627	0.000508	0.00061	0.000548	0.000745	0.000617	0.001085
		1.22917	0.000629	0.000504	0.000618	0.000551	0.00074	0.000618	0.001076
		1.23	0.000626	0.000501	0.000619	0.000553	0.000741	0.000619	0.001075
		1.23083	0.000623	0.0005	0.000615	0.000561	0.00074	0.000619	0.001072
		1.23167	0.000621	0.000505	0.000612	0.000559	0.00074	0.000618	0.001071
		1.2325	0.000625	0.000506	0.000609	0.000559	0.000743	0.000619	0.001077
		1.23333	0.000631	0.000508	0.000606	0.000558	0.000749	0.000625	0.00108
		1.23417	0.000635	0.000509	0.000606	0.000554	0.000751	0.000631	0.001081
		1.235	0.000639	0.000507	0.000605	0.000545	0.000753	0.000633	0.001082
		1.23583	0.000641	0.000504	0.000605	0.000543	0.000758	0.000635	0.00108
		1.23667	0.000642	0.000507	0.000602	0.000539	0.000761	0.000637	0.001079
		1.2375	0.000636	0.000503	0.000601	0.000538	0.000761	0.000635	0.001083
		1.23833	0.000634	0.000502	0.000601	0.000541	0.000758	0.000633	0.001087
		1.23917	0.000632	0.000502	0.000604	0.000545	0.000754	0.000635	0.001092
		1.24	0.000631	0.000505	0.000601	0.000543	0.000745	0.000636	0.001094
		1.24083	0.000626	0.000504	0.000605	0.000539	0.000738	0.000635	0.001091
		1.24167	0.000623	0.000508	0.00061	0.000532	0.000736	0.000635	0.001083
		1.2425	0.000618	0.000508	0.000614	0.000521	0.00074	0.000634	0.001075
		1.24333	0.000616	0.000509	0.000617	0.000514	0.000743	0.000628	0.001066
		1.24417	0.000612	0.00051	0.000622	0.000508	0.000751	0.000626	0.001057
		1.245	0.000614	0.000508	0.000623	0.000505	0.000758	0.000626	0.001052
		1.24583	0.000617	0.000506	0.000619	0.000509	0.000756	0.000624	0.001049
		1.24667	0.000621	0.000503	0.000613	0.000518	0.000755	0.000625	0.001049
		1.2475	0.000624	0.000496	0.000609	0.000524	0.000755	0.000634	0.001048
		1.24833	0.000623	0.000488	0.000607	0.000531	0.00075	0.000634	0.001053
		1.24917	0.000618	0.000488	0.000604	0.00054	0.000742	0.000635	0.001057
		1.25	0.000619	0.000489	0.000606	0.000544	0.000742	0.000636	0.001058
		1.25083	0.000614	0.000488	0.000609	0.000543	0.000733	0.000633	0.001059
		1.25167	0.00061	0.000494	0.000613	0.000544	0.000722	0.00062	0.001059
		1.2525	0.000614	0.0005	0.000614	0.000545	0.000718	0.000615	0.001055
		1.25333	0.000618	0.000501	0.000616	0.000545	0.000715	0.000612	0.001053
		1.25417	0.000617	0.0005	0.000616	0.000546	0.00071	0.000607	0.001053
		1.255	0.00062	0.000503	0.000613	0.00055	0.000712	0.000609	0.001053
		1.25583	0.000623	0.000501	0.000609	0.000554	0.000718	0.000614	0.001052
		1.25667	0.000621	0.000499	0.000609	0.000555	0.00072	0.000619	0.00105
		1.2575	0.00062	0.000499	0.000611	0.000557	0.000722	0.000618	0.001049
		1.25833	0.000621	0.000504	0.000614	0.000558	0.000729	0.00062	0.001051
		1.25917	0.000621	0.000501	0.00062	0.000558	0.000732	0.000615	0.00105
		1.26	0.000622	0.000503	0.000623	0.000558	0.000731	0.000613	0.001055
		1.26083	0.000623	0.000506	0.000618	0.000559	0.000732	0.000609	0.001062
		1.26167	0.000623	0.000506	0.00061	0.000558	0.00073	0.00061	0.001066
		1.2625	0.000626	0.000501	0.000602	0.000557	0.000725	0.000609	0.001059
		1.26333	0.000627	0.0005	0.000592	0.000555	0.00072	0.000613	0.001056
		1.26417	0.000631	0.000497	0.000587	0.000553	0.000717	0.000614	0.00105
		1.265	0.000634	0.000491	0.000585	0.000549	0.000716	0.000617	0.001045
		1.26583	0.00064	0.000485	0.000588	0.000547	0.000717	0.000619	0.001042
		1.26667	0.000639	0.000483	0.00059	0.000541	0.000719	0.000618	0.00105
		1.2675	0.000636	0.000477	0.000595	0.000534	0.000721	0.000619	0.001054
		1.26833	0.000632	0.000474	0.000598	0.000525	0.000723	0.000619	0.001052
		1.26917	0.000628	0.000472	0.000601	0.00052	0.000719	0.000621	0.001048
		1.27	0.00062	0.000471	0.0006	0.000516	0.000721	0.000618	0.001045
		1.27083	0.000617	0.000473	0.000603	0.000517	0.000724	0.000622	0.001039
		1.27167	0.000616	0.000477	0.000601	0.000522	0.000722	0.000623	0.001039
		1.2725	0.000617	0.000478	0.000599	0.000528	0.000721	0.000624	0.001045
		1.27333	0.000618	0.000482	0.000598	0.000534	0.000725	0.000625	0.001052
		1.27417	0.000619	0.000486	0.000599	0.00054	0.00072	0.000626	0.001055
		1.275	0.00062	0.000488	0.000594	0.000545	0.000718	0.000621	0.001057
		1.27583	0.00062	0.000493	0.000595	0.000549	0.000722	0.000614	0.001056
		1.27667	0.000617	0.000496	0.000596	0.00055	0.000724	0.000606	0.001049
		1.2775	0.000611	0.000499	0.000596	0.000554	0.000724	0.000596	0.001044
		1.27833	0.000609	0.000496	0.000592	0.000556	0.000725	0.00059	0.001041
		1.27917	0.000606	0.000494	0.000595	0.000557	0.000722	0.000585	0.001036
		1.28	0.000603	0.000487	0.000596	0.000554	0.000715	0.000589	0.001033
		1.28083	0.000603	0.000488	0.000597	0.000553	0.00071	0.000592	0.001032
		1.28167	0.000606	0.000488	0.000596	0.000545	0.000703	0.000598	0.001032
		1.2825	0.000607	0.000495	0.000603	0.000538	0.000699	0.000599	0.001031
		1.28333	0.000611	0.000496	0.000605	0.00053	0.000699	0.000598	0.001032
		1.28417	0.000615	0.000501	0.000604	0.000526	0.000698	0.000595	0.001035
		1.285	0.000614	0.000496	0.000603	0.000522	0.000698	0.000594	0.001038
		1.28583	0.000613	0.000492	0.000602	0.000522	0.000702	0.000595	0.001038
		1.28667	0.000611	0.000485	0.000597	0.000518	0.000703	0.000599	0.001039
		1.2875	0.000606	0.000482	0.000591	0.000511	0.000702	0.000604	0.001043
		1.28833	0.000601	0.000477	0.000587	0.000505	0.000703	0.000607	0.001046
		1.28917	0.000601	0.000475	0.000583	0.000503	0.000708	0.000606	0.001051
		1.29	0.000602	0.000475	0.000579	0.000507	0.000708	0.000603	0.001056
		1.29083	0.000601	0.000473	0.000576	0.000515	0.00071	0.0006	0.001059
		1.29167	0.000605	0.000472	0.000576	0.000528	0.000709	0.000594	0.001055
		1.2925	0.000611	0.000474	0.000576	0.000534	0.00071	0.000587	0.001053
		1.29333	0.000611	0.000477	0.000581	0.00054	0.000706	0.000584	0.001044
		1.29417	0.000612	0.000475	0.000587	0.000537	0.000708	0.000576	0.001034
		1.295	0.000615	0.000477	0.000594	0.000537	0.00071	0.000572	0.001029
		1.29583	0.000615	0.000477	0.000598	0.000535	0.000716	0.000571	0.001027
		1.29667	0.000608	0.000477	0.000604	0.000539	0.000716	0.000574	0.001021
		1.2975	0.000608	0.000478	0.000604	0.000539	0.000716	0.000574	0.001016
		1.29833	0.000603	0.000484	0.000602	0.000542	0.000713	0.000579	0.001015
		1.29917	0.000598	0.00049	0.000599	0.000538	0.000705	0.000583	0.001007
		1.3	0.000592	0.000497	0.000596	0.000533	0.000696	0.000584	0.000999
		1.30083	0.000595	0.000502	0.00059	0.000525	0.000692	0.000588	0.000992
		1.30167	0.000595	0.000505	0.00059	0.000521	0.000688	0.000592	0.000985
		1.3025	0.000602	0.000505	0.000586	0.000518	0.000683	0.000598	0.00098
		1.30333	0.00061	0.000504	0.000583	0.000521	0.000682	0.000601	0.000978
		1.30417	0.000616	0.000501	0.000579	0.000526	0.000683	0.000604	0.000979
		1.305	0.000617	0.000496	0.000578	0.000535	0.000681	0.000608	0.000983
		1.30583	0.00062	0.000492	0.000576	0.000539	0.000686	0.000612	0.00099
		1.30667	0.000619	0.000489	0.000578	0.000544	0.000694	0.000611	0.000995
		1.3075	0.000614	0.000483	0.000582	0.000542	0.000699	0.000616	0.000998
		1.30833	0.000613	0.00048	0.000587	0.000538	0.000701	0.000618	0.001
		1.30917	0.000612	0.000481	0.000592	0.000533	0.000711	0.000614	0.001
		1.31	0.00061	0.000483	0.000598	0.000529	0.000715	0.000612	0.000997
		1.31083	0.000607	0.000486	0.000604	0.000526	0.000714	0.000615	0.000996
		1.31167	0.00061	0.000489	0.000604	0.00053	0.000715	0.00061	0.000995
		1.3125	0.000608	0.000494	0.000598	0.000536	0.000721	0.000609	0.000994
		1.31333	0.000606	0.000494	0.000588	0.000539	0.000715	0.000609	0.000996
		1.31417	0.000602	0.000496	0.000578	0.000541	0.000712	0.000608	0.001002
		1.315	0.000604	0.000494	0.000566	0.000542	0.000712	0.000601	0.001008
		1.31583	0.000602	0.000491	0.000561	0.000538	0.000714	0.000595	0.001012
		1.31667	0.000602	0.000487	0.000565	0.000535	0.00071	0.000593	0.001016
		1.3175	0.000608	0.000484	0.000571	0.000528	0.000715	0.000594	0.001014
		1.31833	0.000614	0.00048	0.000579	0.00052	0.000715	0.000595	0.001005
		1.31917	0.000614	0.000479	0.000587	0.000515	0.000713	0.000597	0.000995
		1.32	0.000616	0.000485	0.000589	0.000505	0.000709	0.000602	0.000989
		1.32083	0.000621	0.00049	0.000591	0.000497	0.000708	0.000602	0.000983
		1.32167	0.000615	0.000494	0.000589	0.000496	0.000705	0.0006	0.000985
		1.3225	0.000612	0.000499	0.000586	0.000499	0.000706	0.000597	0.000991
		1.32333	0.000612	0.000502	0.000582	0.000507	0.000707	0.000598	0.000999
		1.32417	0.000606	0.000502	0.000585	0.000522	0.000711	0.000593	0.001004
		1.325	0.000599	0.000503	0.000583	0.000536	0.000711	0.000587	0.00101
		1.32583	0.000596	0.000502	0.000584	0.000548	0.000709	0.000583	0.001011
		1.32667	0.000591	0.000501	0.000585	0.000558	0.000706	0.000576	0.001007
		1.3275	0.00059	0.000501	0.000589	0.000561	0.000705	0.000568	0.001001
		1.32833	0.000592	0.000499	0.000588	0.000556	0.000701	0.000567	0.000989
		1.32917	0.000593	0.000495	0.000595	0.000551	0.000698	0.000567	0.000977
		1.33	0.000599	0.000495	0.000599	0.000544	0.000695	0.000569	0.000965
		1.33083	0.000602	0.000494	0.000603	0.000538	0.000692	0.000575	0.000961
		1.33167	0.000599	0.000494	0.000599	0.000535	0.000686	0.000582	0.000957
		1.3325	0.000595	0.000493	0.000598	0.000534	0.000682	0.000588	0.000959
		1.33333	0.000592	0.000499	0.00059	0.000533	0.00068	0.000595	0.00096
		1.33417	0.000585	0.0005	0.000578	0.000534	0.000678	0.0006	0.000964
		1.335	0.000582	0.000498	0.000575	0.000535	0.000677	0.000601	0.000965
		1.33583	0.000584	0.000497	0.000573	0.000534	0.000678	0.000602	0.000966
		1.33667	0.000585	0.000497	0.000571	0.000533	0.000679	0.000601	0.000971
		1.3375	0.000588	0.000493	0.000568	0.000528	0.000681	0.000597	0.00097
		1.33833	0.000591	0.000491	0.000572	0.000527	0.000687	0.000595	0.000969
		1.33917	0.000594	0.000494	0.000567	0.00052	0.000696	0.000595	0.000965
		1.34	0.000594	0.000494	0.000563	0.000517	0.000703	0.000592	0.000965
		1.34083	0.000599	0.000494	0.000561	0.000517	0.000707	0.000588	0.00096
		1.34167	0.000598	0.000491	0.000562	0.000523	0.00071	0.000588	0.000959
		1.3425	0.000603	0.000491	0.000563	0.000525	0.000708	0.000584	0.000959
		1.34333	0.000606	0.000489	0.000568	0.000534	0.000705	0.00058	0.00096
		1.34417	0.00061	0.000491	0.000579	0.000537	0.000702	0.00058	0.000956
		1.345	0.000608	0.000494	0.000588	0.000535	0.000705	0.000582	0.000953
		1.34583	0.000612	0.000502	0.000592	0.000534	0.000703	0.000586	0.00095
		1.34667	0.000607	0.000502	0.000594	0.000532	0.000706	0.000591	0.000942
		1.3475	0.000605	0.000507	0.000595	0.000527	0.000709	0.000595	0.000936
		1.34833	0.000607	0.000507	0.000591	0.000526	0.000708	0.0006	0.000928
		1.34917	0.000612	0.000502	0.000587	0.000528	0.000703	0.000599	0.000926
		1.35	0.000613	0.000499	0.000587	0.000528	0.000701	0.000594	0.000925
		1.35083	0.000619	0.000503	0.000589	0.00053	0.000697	0.000589	0.000932
		1.35167	0.000622	0.000497	0.000592	0.000531	0.000689	0.000584	0.00094
		1.3525	0.000618	0.000495	0.000593	0.000534	0.000685	0.000576	0.000953
		1.35333	0.000615	0.000498	0.000589	0.000533	0.000686	0.000575	0.000963
		1.35417	0.00061	0.000495	0.000584	0.000532	0.000684	0.000577	0.000968
		1.355	0.000602	0.000486	0.000574	0.000531	0.000685	0.000579	0.000968
		1.35583	0.000599	0.000484	0.000563	0.000535	0.000689	0.000582	0.000966
		1.35667	0.000596	0.000481	0.000557	0.000535	0.000696	0.000589	0.000955
		1.3575	0.000589	0.000475	0.000558	0.000538	0.000697	0.000591	0.000946
		1.35833	0.000592	0.000471	0.000559	0.000544	0.000705	0.000587	0.000938
		1.35917	0.000594	0.000473	0.000561	0.000546	0.00071	0.000585	0.00093
		1.36	0.000593	0.000473	0.000566	0.000544	0.000713	0.000581	0.000925
		1.36083	0.000592	0.000473	0.000568	0.000544	0.000711	0.000575	0.000923
		1.36167	0.000596	0.000479	0.000569	0.00054	0.000713	0.000572	0.000918
		1.3625	0.000592	0.000486	0.000566	0.000534	0.000707	0.000576	0.000914
		1.36333	0.000588	0.000491	0.000568	0.000529	0.000704	0.000578	0.000912
		1.36417	0.000588	0.000497	0.000567	0.000524	0.000701	0.000582	0.000907
		1.365	0.000588	0.000503	0.000569	0.000517	0.0007	0.000589	0.000906
		1.36583	0.000586	0.000503	0.000572	0.000515	0.000699	0.000598	0.000908
		1.36667	0.000586	0.000502	0.000575	0.000515	0.000701	0.0006	0.000913
		1.3675	0.00059	0.000501	0.000574	0.000513	0.000696	0.000601	0.000919
		1.36833	0.000594	0.000497	0.000573	0.000519	0.000693	0.000599	0.000929
		1.36917	0.000603	0.000496	0.00057	0.000523	0.000687	0.000591	0.000936
		1.37	0.000611	0.000497	0.000565	0.000527	0.00068	0.000584	0.000941
		1.37083	0.000615	0.000496	0.000563	0.000525	0.000673	0.000577	0.00094
		1.37167	0.00062	0.000492	0.000569	0.000527	0.000675	0.000576	0.000937
		1.3725	0.000614	0.000492	0.000577	0.000522	0.000676	0.000577	0.000926
		1.37333	0.000601	0.00049	0.000585	0.000521	0.00068	0.000585	0.000915
		1.37417	0.000591	0.000491	0.000595	0.00052	0.000682	0.000588	0.000905
		1.375	0.000588	0.000494	0.000605	0.00052	0.000682	0.000593	0.000898
		1.37583	0.000582	0.000499	0.000605	0.00052	0.000677	0.000595	0.000893
		1.37667	0.000584	0.0005	0.000602	0.000522	0.00067	0.0006	0.000893
		1.3775	0.000591	0.000504	0.000601	0.000525	0.000667	0.000599	0.000899
		1.37833	0.000596	0.000502	0.0006	0.000526	0.00067	0.000604	0.000901
		1.37917	0.0006	0.0005	0.000596	0.000529	0.000675	0.000605	0.000903
		1.38	0.0006	0.000498	0.00059	0.000532	0.000679	0.000605	0.000908
		1.38083	0.000599	0.000498	0.000586	0.000533	0.000685	0.000603	0.000912
		1.38167	0.000596	0.000494	0.000579	0.000531	0.000688	0.000604	0.000907
		1.3825	0.000592	0.000492	0.000567	0.000528	0.000682	0.000599	0.000909
		1.38333	0.000581	0.000493	0.000556	0.000524	0.000677	0.000599	0.00091
		1.38417	0.000574	0.000493	0.000555	0.00052	0.000671	0.000598	0.000908
		1.385	0.000571	0.000496	0.000554	0.000519	0.000665	0.000596	0.000905
		1.38583	0.000572	0.0005	0.000551	0.00052	0.000664	0.00059	0.000906
		1.38667	0.000575	0.000503	0.000554	0.000522	0.000664	0.00059	0.000903
		1.3875	0.000584	0.000504	0.000556	0.00052	0.000667	0.000589	0.000901
		1.38833	0.000592	0.000505	0.000555	0.000516	0.000676	0.000589	0.000898
		1.38917	0.000595	0.000498	0.000556	0.000516	0.00068	0.000592	0.000895
		1.39	0.000593	0.000495	0.000562	0.000515	0.000684	0.000596	0.000892
		1.39083	0.000586	0.000492	0.000569	0.000511	0.000689	0.000596	0.00089
		1.39167	0.000581	0.000487	0.000578	0.000514	0.000688	0.000596	0.000882
		1.3925	0.000575	0.000486	0.000586	0.000517	0.000682	0.000592	0.000879
		1.39333	0.000574	0.000489	0.000588	0.000519	0.00068	0.000588	0.000878
		1.39417	0.000577	0.000489	0.000587	0.000519	0.000673	0.000587	0.000874
		1.395	0.000583	0.000486	0.000582	0.000525	0.000669	0.000585	0.000871
		1.39583	0.000587	0.000487	0.000575	0.000528	0.000665	0.000583	0.000875
		1.39667	0.000592	0.000485	0.00057	0.000533	0.000663	0.000584	0.000879
		1.3975	0.000593	0.000485	0.00057	0.000533	0.000663	0.000584	0.00088
		1.39833	0.00059	0.000488	0.00057	0.000532	0.000667	0.000583	0.000885
		1.39917	0.000588	0.000496	0.000573	0.000526	0.000673	0.000581	0.000892
		1.4	0.000583	0.000504	0.000572	0.000521	0.000681	0.000578	0.000894
		1.40083	0.000579	0.000508	0.00057	0.000514	0.000693	0.000573	0.000893
		1.40167	0.000578	0.000515	0.000567	0.00051	0.0007	0.00057	0.000894
		1.4025	0.000581	0.000518	0.000559	0.00051	0.000701	0.000567	0.000891
		1.40333	0.000578	0.000519	0.000553	0.000508	0.000696	0.000567	0.000884
		1.40417	0.000585	0.00051	0.000551	0.000509	0.000691	0.00057	0.000881
		1.405	0.000589	0.000502	0.000552	0.000511	0.00068	0.000573	0.000878
		1.40583	0.000591	0.00049	0.000554	0.000511	0.000672	0.000574	0.000873
		1.40667	0.000586	0.00048	0.000562	0.000513	0.00067	0.000576	0.000868
		1.4075	0.000585	0.000467	0.000569	0.000518	0.000673	0.000576	0.000868
		1.40833	0.00058	0.000465	0.000572	0.00052	0.000673	0.000575	0.000865
		1.40917	0.000581	0.000466	0.000571	0.000526	0.000677	0.000576	0.000866
		1.41	0.000583	0.000465	0.000569	0.000532	0.000678	0.000575	0.000869
		1.41083	0.000588	0.000464	0.000567	0.000536	0.000674	0.000576	0.00087
		1.41167	0.000593	0.000471	0.000564	0.000537	0.000664	0.000576	0.000871
		1.4125	0.000598	0.000475	0.000562	0.000538	0.000659	0.000574	0.000872
		1.41333	0.000595	0.000477	0.000563	0.000535	0.000658	0.000568	0.000872
		1.41417	0.000596	0.000485	0.000563	0.000528	0.000659	0.000564	0.000873
		1.415	0.000596	0.000494	0.000562	0.000521	0.000665	0.000558	0.000878
		1.41583	0.000598	0.000501	0.000562	0.000517	0.000673	0.000556	0.000876
		1.41667	0.000598	0.000507	0.000565	0.000514	0.000676	0.000557	0.000875
		1.4175	0.000606	0.00051	0.000563	0.000517	0.000674	0.00056	0.000868
		1.41833	0.000606	0.000512	0.000563	0.000521	0.000672	0.000566	0.000858
		1.41917	0.000605	0.000507	0.000562	0.000524	0.000664	0.000572	0.000847
		1.42	0.000602	0.000498	0.00056	0.000521	0.000659	0.000572	0.000845
		1.42083	0.000599	0.000492	0.000555	0.000518	0.000661	0.000578	0.000842
		1.42167	0.000585	0.000489	0.000554	0.00051	0.000665	0.000584	0.000844
		1.4225	0.000576	0.000482	0.000552	0.000504	0.000668	0.000583	0.000847
		1.42333	0.000573	0.00048	0.00055	0.000501	0.000675	0.000588	0.000852
		1.42417	0.000572	0.000481	0.000548	0.000509	0.000684	0.000598	0.000853
		1.425	0.000575	0.000477	0.00055	0.000517	0.000685	0.000602	0.000857
		1.42583	0.000586	0.000468	0.000548	0.000522	0.000682	0.000604	0.000861
		1.42667	0.000597	0.000462	0.000546	0.000528	0.000677	0.000606	0.000864
		1.4275	0.000603	0.000458	0.000552	0.000534	0.000673	0.000601	0.000863
		1.42833	0.000607	0.000456	0.000555	0.00053	0.000667	0.000589	0.000863
		1.42917	0.000606	0.000457	0.00056	0.000529	0.000662	0.000579	0.000859
		1.43	0.000602	0.000464	0.000567	0.000532	0.000669	0.000569	0.000855
		1.43083	0.000597	0.000473	0.000572	0.000532	0.000676	0.000561	0.00085
		1.43167	0.000591	0.000476	0.000568	0.000527	0.00068	0.000557	0.000849
		1.4325	0.000584	0.000476	0.000568	0.000529	0.000684	0.000559	0.000851
		1.43333	0.000581	0.000478	0.000564	0.000528	0.000692	0.000564	0.000854
		1.43417	0.000581	0.000475	0.000563	0.000527	0.000686	0.000568	0.000857
		1.435	0.000583	0.00047	0.000561	0.000529	0.00068	0.000573	0.00086
		1.43583	0.000586	0.000467	0.000562	0.000531	0.000674	0.000576	0.000856
		1.43667	0.000592	0.000466	0.000561	0.000528	0.000668	0.000575	0.000848
		1.4375	0.000593	0.000465	0.00056	0.000524	0.000655	0.000571	0.000838
		1.43833	0.000595	0.000468	0.000557	0.000519	0.000648	0.000572	0.00083
		1.43917	0.000594	0.000473	0.000561	0.000514	0.000638	0.000571	0.000825
		1.44	0.000592	0.000479	0.000565	0.000515	0.000632	0.000569	0.000827
		1.44083	0.000587	0.000486	0.000569	0.000516	0.000625	0.000576	0.000831
		1.44167	0.000588	0.000489	0.000574	0.000521	0.000622	0.000578	0.000837
		1.4425	0.000583	0.000491	0.000579	0.000522	0.000623	0.000579	0.000841
		1.44333	0.00058	0.000491	0.000582	0.000523	0.000631	0.00058	0.000841
		1.44417	0.000574	0.000488	0.000584	0.000524	0.000636	0.000582	0.000833
		1.445	0.000573	0.000485	0.000588	0.000525	0.000647	0.000578	0.000826
		1.44583	0.000566	0.000484	0.000592	0.000523	0.000657	0.000578	0.000823
		1.44667	0.000563	0.000485	0.000594	0.000528	0.000664	0.000576	0.000822
		1.4475	0.000561	0.000485	0.000589	0.00053	0.000665	0.000576	0.000826
		1.44833	0.000563	0.000482	0.000585	0.000525	0.000669	0.000573	0.000833
		1.44917	0.000559	0.000473	0.000581	0.000524	0.000669	0.000571	0.000841
		1.45	0.000561	0.000464	0.000573	0.000521	0.000666	0.000572	0.000843
		1.45083	0.000563	0.000452	0.000564	0.000518	0.000663	0.000574	0.000843
		1.45167	0.000566	0.000442	0.00056	0.000518	0.000663	0.000571	0.000839
		1.4525	0.000569	0.000441	0.000559	0.000522	0.000658	0.000579	0.000837
		1.45333	0.000576	0.00045	0.000558	0.000525	0.000656	0.000585	0.000833
		1.45417	0.00058	0.000458	0.000559	0.000526	0.000653	0.00059	0.000826
		1.455	0.000582	0.000467	0.000565	0.000526	0.000649	0.000593	0.000821
		1.45583	0.00058	0.000473	0.000566	0.000526	0.000644	0.000598	0.000815
		1.45667	0.000579	0.000475	0.000566	0.000523	0.00064	0.000595	0.000812
		1.4575	0.000582	0.00047	0.000565	0.000523	0.00064	0.000595	0.000814
		1.45833	0.000586	0.000472	0.000566	0.000526	0.000642	0.000592	0.000817
		1.45917	0.000591	0.000476	0.000564	0.000526	0.000647	0.00059	0.000817
		1.46	0.0006	0.00048	0.000564	0.000525	0.000656	0.000589	0.000819
		1.46083	0.000603	0.00048	0.000566	0.000526	0.000664	0.00059	0.000816
		1.46167	0.000598	0.00048	0.000569	0.000523	0.000671	0.000587	0.000807
		1.4625	0.000592	0.000473	0.000571	0.000521	0.000669	0.000586	0.000804
		1.46333	0.00059	0.000465	0.000572	0.00052	0.00067	0.000581	0.000803
		1.46417	0.000589	0.000461	0.000573	0.00052	0.000663	0.000583	0.000803
		1.465	0.00059	0.000464	0.000572	0.000522	0.00066	0.00058	0.000805
		1.46583	0.000596	0.000467	0.000569	0.000526	0.000655	0.00058	0.000813
		1.46667	0.0006	0.000474	0.000563	0.000527	0.000658	0.000584	0.000813
		1.4675	0.0006	0.000481	0.000559	0.000533	0.000655	0.000588	0.000814
		1.46833	0.000596	0.000482	0.000557	0.000534	0.000659	0.000586	0.000813
		1.46917	0.000591	0.000479	0.000553	0.000532	0.000664	0.000586	0.00081
		1.47	0.000588	0.000473	0.000552	0.000528	0.000668	0.000587	0.000807
		1.47083	0.000585	0.00047	0.00055	0.00053	0.000668	0.000583	0.000804
		1.47167	0.000584	0.000467	0.000549	0.000524	0.00067	0.000586	0.000803
		1.4725	0.000579	0.000464	0.000546	0.000523	0.00067	0.000589	0.000803
		1.47333	0.000577	0.000465	0.000548	0.000525	0.000665	0.000592	0.000804
		1.47417	0.000573	0.000469	0.00055	0.000531	0.000661	0.000591	0.000803
		1.475	0.000572	0.000471	0.000553	0.000534	0.000658	0.00059	0.000804
		1.47583	0.000569	0.000474	0.000554	0.000542	0.000659	0.000579	0.000805
		1.47667	0.00057	0.000477	0.000556	0.000548	0.000658	0.000573	0.000806
		1.4775	0.000572	0.000481	0.000555	0.00055	0.000658	0.000568	0.000805
		1.47833	0.00057	0.000482	0.000557	0.000548	0.000661	0.000566	0.000803
		1.47917	0.000563	0.000483	0.000561	0.000545	0.000659	0.000568	0.000798
		1.48	0.000561	0.000481	0.000568	0.000539	0.000656	0.000573	0.000792
		1.48083	0.000559	0.000485	0.000574	0.000536	0.000656	0.000575	0.000786
		1.48167	0.000557	0.000486	0.000582	0.000533	0.000655	0.000576	0.000781
		1.4825	0.00056	0.000489	0.000583	0.000527	0.000653	0.000578	0.000781
		1.48333	0.000565	0.000488	0.000579	0.000523	0.000655	0.000575	0.000786
		1.48417	0.000569	0.000489	0.000575	0.00052	0.000658	0.000574	0.000791
		1.485	0.000575	0.000487	0.000566	0.000517	0.000659	0.000571	0.000799
		1.48583	0.00058	0.000481	0.00056	0.000514	0.000659	0.000572	0.000805
		1.48667	0.000585	0.000473	0.000562	0.00052	0.000662	0.000568	0.000811
		1.4875	0.000591	0.000475	0.000562	0.00052	0.000661	0.000574	0.000813
		1.48833	0.00059	0.000476	0.000563	0.000522	0.00066	0.000577	0.000817
		1.48917	0.000588	0.000476	0.000566	0.000521	0.000657	0.000582	0.000815
		1.49	0.000583	0.00048	0.000568	0.000519	0.000656	0.000585	0.000813
		1.49083	0.000573	0.000488	0.000562	0.000514	0.000649	0.000598	0.000813
		1.49167	0.000564	0.000483	0.000562	0.000515	0.000645	0.000602	0.000814
		1.4925	0.000562	0.000477	0.000561	0.000511	0.000637	0.000604	0.00081
		1.49333	0.000563	0.000474	0.00056	0.000508	0.000633	0.000601	0.000813
		1.49417	0.000564	0.000472	0.000555	0.000508	0.00063	0.000601	0.000817
		1.495	0.00057	0.000465	0.000557	0.000508	0.000629	0.000592	0.000813
		1.49583	0.000575	0.000467	0.000553	0.000505	0.000633	0.000585	0.000804
		1.49667	0.000574	0.000469	0.00055	0.00051	0.000637	0.000586	0.000805
		1.4975	0.00057	0.000468	0.000548	0.000515	0.000641	0.000593	0.000797
		1.49833	0.000569	0.000463	0.00055	0.000516	0.000646	0.000593	0.000787
		1.49917	0.000565	0.000462	0.000548	0.000519	0.00065	0.000597	0.000784
		1.5	0.000559	0.000456	0.000553	0.000522	0.000645	0.000599	0.000784
		1.50083	0.000555	0.000452	0.000556	0.000524	0.000646	0.000594	0.000776
		1.50167	0.000556	0.000447	0.000557	0.000524	0.000648	0.000588	0.000776
		1.5025	0.000553	0.000445	0.000558	0.000524	0.000648	0.000584	0.000781
		1.50333	0.000553	0.000442	0.000557	0.000525	0.000645	0.000582	0.00079
		1.50417	0.000555	0.000442	0.000552	0.000524	0.00065	0.000582	0.000799
		1.505	0.000557	0.000442	0.000548	0.000517	0.000648	0.000583	0.00081
		1.50583	0.000555	0.000448	0.000549	0.000512	0.000642	0.000584	0.000815
		1.50667	0.000555	0.000459	0.000547	0.000507	0.000639	0.000584	0.000818
		1.5075	0.000556	0.000469	0.000551	0.000503	0.000638	0.00058	0.000811
		1.50833	0.00056	0.000479	0.000558	0.0005	0.000635	0.000576	0.000803
		1.50917	0.00056	0.000489	0.000562	0.000502	0.000635	0.000571	0.000796
		1.51	0.000562	0.000495	0.00056	0.000507	0.000639	0.000567	0.000789
		1.51083	0.000566	0.000492	0.000564	0.000513	0.00064	0.000564	0.00078
		1.51167	0.000568	0.000492	0.000564	0.000519	0.00064	0.000564	0.00078
		1.5125	0.000568	0.000495	0.00056	0.000524	0.000639	0.000558	0.00078
		1.51333	0.000576	0.000494	0.00056	0.000525	0.000638	0.000557	0.000781
		1.51417	0.000583	0.000496	0.000564	0.000523	0.000636	0.000552	0.000784
		1.515	0.000591	0.000502	0.000565	0.000523	0.000642	0.000551	0.000791
		1.51583	0.000596	0.000502	0.00056	0.000521	0.000649	0.000552	0.000794
		1.51667	0.000599	0.000496	0.00056	0.000521	0.000661	0.000559	0.000797
		1.5175	0.000594	0.000493	0.000556	0.000525	0.000673	0.000566	0.000802
		1.51833	0.000585	0.000484	0.000551	0.00053	0.000686	0.000577	0.0008
		1.51917	0.000575	0.000475	0.000545	0.000529	0.000691	0.000586	0.000797
		1.52	0.000564	0.000469	0.000543	0.000529	0.000692	0.000591	0.000793
		1.52083	0.000557	0.000467	0.000542	0.000529	0.000689	0.000594	0.00079
		1.52167	0.000551	0.000467	0.000542	0.000522	0.000685	0.000597	0.000783
		1.5225	0.000552	0.000474	0.000547	0.000515	0.000678	0.000596	0.000783
		1.52333	0.000554	0.000478	0.000553	0.000512	0.000672	0.000591	0.000781
		1.52417	0.00056	0.000484	0.000556	0.000513	0.000666	0.000586	0.00078
		1.525	0.000562	0.000489	0.00056	0.000515	0.000661	0.000582	0.000777
		1.52583	0.000569	0.000488	0.000568	0.000518	0.000656	0.000578	0.000776
		1.52667	0.00057	0.000484	0.00057	0.000523	0.00065	0.000576	0.000772
		1.5275	0.000567	0.000483	0.000572	0.000528	0.000646	0.000576	0.000767
		1.52833	0.000565	0.00048	0.000577	0.000529	0.000647	0.000579	0.000762
		1.52917	0.000568	0.000471	0.000578	0.00053	0.000647	0.000579	0.000763
		1.53	0.000561	0.000469	0.000572	0.000526	0.000644	0.000576	0.000762
		1.53083	0.000561	0.000464	0.000567	0.000524	0.000648	0.00057	0.000763
		1.53167	0.000563	0.000458	0.000562	0.000524	0.000652	0.000565	0.000771
		1.5325	0.00056	0.000459	0.000556	0.000524	0.00065	0.000556	0.000776
		1.53333	0.000556	0.000464	0.00055	0.000525	0.000647	0.00055	0.000777
		1.53417	0.000563	0.000464	0.000549	0.000529	0.000646	0.000551	0.000783
		1.535	0.000564	0.000472	0.000548	0.000537	0.000643	0.000559	0.000782
		1.53583	0.000565	0.000483	0.000549	0.00054	0.000638	0.000569	0.000777
		1.53667	0.000571	0.000487	0.000549	0.000543	0.000638	0.000577	0.000774
		1.5375	0.000575	0.000493	0.000552	0.000546	0.00064	0.00059	0.000775
		1.53833	0.000577	0.0005	0.000552	0.000549	0.000643	0.000592	0.00077
		1.53917	0.00058	0.000501	0.000553	0.000547	0.000642	0.00059	0.000771
		1.54	0.000583	0.0005	0.000552	0.000546	0.000643	0.000584	0.000773
		1.54083	0.00058	0.000498	0.00055	0.000548	0.000645	0.000582	0.00077
		1.54167	0.000578	0.000496	0.000542	0.00055	0.000646	0.000573	0.000766
		1.5425	0.000571	0.000493	0.000538	0.00055	0.000649	0.000569	0.000764
		1.54333	0.000567	0.000493	0.000535	0.000552	0.000653	0.000567	0.000763
		1.54417	0.000559	0.00049	0.000532	0.000553	0.00066	0.000565	0.000759
		1.545	0.000555	0.000493	0.00053	0.000546	0.000659	0.000564	0.000759
		1.54583	0.000552	0.000495	0.000538	0.000543	0.000658	0.000567	0.000761
		1.54667	0.00055	0.000501	0.000542	0.000538	0.000653	0.000567	0.000765
		1.5475	0.000551	0.000502	0.000545	0.000535	0.000648	0.00057	0.000763
		1.54833	0.000554	0.000506	0.000552	0.000532	0.000641	0.000574	0.000762
		1.54917	0.00056	0.000505	0.00056	0.000535	0.000641	0.000576	0.000763
		1.55	0.000567	0.000502	0.00056	0.000535	0.000641	0.00058	0.000763
		1.55083	0.000574	0.000493	0.000561	0.00053	0.000643	0.000584	0.00076
		1.55167	0.000579	0.000488	0.000564	0.000522	0.000645	0.000586	0.000764
		1.5525	0.000579	0.000486	0.000564	0.000516	0.000647	0.000585	0.000768
		1.55333	0.000579	0.000486	0.000563	0.000512	0.000645	0.000584	0.000769
		1.55417	0.000574	0.000483	0.00056	0.00051	0.000646	0.000577	0.000767
		1.555	0.000574	0.000487	0.000556	0.000516	0.000649	0.000573	0.000766
		1.55583	0.000574	0.00049	0.000555	0.000523	0.000653	0.000574	0.000762
		1.55667	0.00058	0.000488	0.000554	0.000528	0.000657	0.000575	0.000763
		1.5575	0.000579	0.000487	0.000553	0.00053	0.00066	0.000578	0.000766
		1.55833	0.000585	0.000491	0.000556	0.000536	0.000665	0.000585	0.000773
		1.55917	0.000587	0.000494	0.000562	0.000536	0.000661	0.000591	0.000783
		1.56	0.000588	0.000495	0.000564	0.000542	0.000655	0.000588	0.000793
		1.56083	0.000586	0.000497	0.000566	0.000545	0.000651	0.000585	0.000797
		1.56167	0.000585	0.0005	0.000568	0.000544	0.000646	0.000573	0.000797
		1.5625	0.000584	0.000496	0.000567	0.000537	0.000642	0.000565	0.000799
		1.56333	0.00058	0.00049	0.000565	0.000536	0.000642	0.000555	0.000795
		1.56417	0.000576	0.000486	0.000564	0.000525	0.000644	0.00055	0.000791
		1.565	0.000576	0.000484	0.000562	0.000517	0.000641	0.000546	0.000787
		1.56583	0.000578	0.000482	0.000563	0.000513	0.000642	0.000548	0.000789
		1.56667	0.000577	0.000482	0.000565	0.000512	0.000639	0.000552	0.000785
		1.5675	0.000578	0.000484	0.000566	0.000508	0.00064	0.000557	0.00078
		1.56833	0.00058	0.000483	0.000567	0.000513	0.000641	0.000561	0.000773
		1.56917	0.000575	0.000481	0.00057	0.000516	0.000646	0.000567	0.00077
		1.57	0.000572	0.000483	0.000568	0.000519	0.00065	0.000575	0.000767
		1.57083	0.000572	0.000485	0.000567	0.000523	0.000661	0.000574	0.00077
		1.57167	0.000569	0.000489	0.000565	0.000523	0.000666	0.000572	0.000774
		1.5725	0.000571	0.000494	0.000564	0.000525	0.000673	0.000572	0.000779
		1.57333	0.000578	0.000501	0.000561	0.000527	0.000677	0.000568	0.000781
		1.57417	0.000582	0.000497	0.000561	0.000529	0.000679	0.000562	0.000776
		1.575	0.000579	0.000494	0.00056	0.000529	0.00067	0.000562	0.000771
		1.57583	0.000581	0.000492	0.000558	0.000534	0.000661	0.000563	0.000765
		1.57667	0.000578	0.00049	0.000556	0.000532	0.000655	0.000563	0.00076
		1.5775	0.000575	0.000487	0.000553	0.000531	0.000651	0.000566	0.000759
		1.57833	0.000573	0.000494	0.00055	0.00053	0.00065	0.000569	0.000761
		1.57917	0.000581	0.0005	0.00055	0.000534	0.000656	0.000574	0.000763
		1.58	0.000589	0.000505	0.000552	0.00054	0.000665	0.000581	0.000767
		1.58083	0.000597	0.000505	0.000553	0.000549	0.000669	0.000585	0.000772
		1.58167	0.000603	0.000506	0.000561	0.000555	0.000672	0.000588	0.000772
		1.5825	0.000606	0.000502	0.000565	0.000562	0.000673	0.000586	0.00077
		1.58333	0.000599	0.000495	0.000569	0.000563	0.000669	0.000584	0.000772
		1.58417	0.000591	0.000489	0.000569	0.000561	0.000665	0.000577	0.00077
		1.585	0.000584	0.000491	0.000569	0.000555	0.000662	0.000574	0.000765
		1.58583	0.000578	0.000493	0.00056	0.000549	0.000654	0.000571	0.000768
		1.58667	0.000578	0.000499	0.000557	0.00054	0.000649	0.000571	0.000773
		1.5875	0.000585	0.000507	0.000552	0.000532	0.000646	0.00057	0.000778
		1.58833	0.000586	0.000511	0.000546	0.000524	0.00064	0.000566	0.000782
		1.58917	0.000583	0.000511	0.000547	0.000522	0.000636	0.000565	0.000786
		1.59	0.000577	0.000511	0.000551	0.000523	0.00064	0.000562	0.000782
		1.59083	0.000569	0.000508	0.000552	0.000523	0.000642	0.000561	0.00078
		1.59167	0.000558	0.000505	0.000555	0.000523	0.000645	0.000566	0.000769
		1.5925	0.000556	0.000505	0.000561	0.000523	0.000653	0.000576	0.000764
		1.59333	0.000559	0.000507	0.00056	0.000517	0.000658	0.000582	0.000762
		1.59417	0.000564	0.000508	0.000564	0.000512	0.000659	0.00059	0.000766
		1.595	0.00057	0.000511	0.00057	0.000511	0.00066	0.000593	0.000766
		1.59583	0.000576	0.000516	0.000571	0.00051	0.000661	0.000592	0.000775
		1.59667	0.000571	0.00052	0.000575	0.00051	0.000655	0.000587	0.00078
		1.5975	0.000569	0.000522	0.000581	0.000515	0.000649	0.000582	0.000783
		1.59833	0.000569	0.000525	0.00058	0.000517	0.000641	0.000578	0.000783
		1.59917	0.000568	0.00052	0.000577	0.000516	0.000634	0.000578	0.000784
		1.6	0.000567	0.000518	0.000577	0.000517	0.000628	0.000579	0.000782
		1.60083	0.000576	0.000511	0.000577	0.000519	0.000627	0.000585	0.000785
		1.60167	0.000583	0.000504	0.000579	0.000519	0.000628	0.000593	0.000788
		1.6025	0.000587	0.000499	0.000579	0.000519	0.00063	0.000599	0.000791
		1.60333	0.000591	0.000504	0.00058	0.000524	0.000631	0.000603	0.000796
		1.60417	0.000597	0.000506	0.000575	0.000524	0.00063	0.000607	0.000801
		1.605	0.000598	0.000515	0.000571	0.000525	0.000631	0.000607	0.000801
		1.60583	0.000599	0.000524	0.000564	0.000525	0.000632	0.000605	0.000803
		1.60667	0.000597	0.000526	0.000562	0.000527	0.000634	0.000603	0.000802
		1.6075	0.000596	0.000524	0.000561	0.000522	0.000641	0.000602	0.0008
		1.60833	0.000595	0.00052	0.000569	0.000528	0.000647	0.000598	0.000796
		1.60917	0.000591	0.000514	0.000576	0.000531	0.000652	0.000594	0.000792
		1.61	0.00059	0.000509	0.000583	0.000538	0.000657	0.000588	0.000784
		1.61083	0.000587	0.00051	0.000588	0.000541	0.000659	0.000581	0.000781
		1.61167	0.000583	0.000514	0.000594	0.000544	0.000662	0.000578	0.000775
		1.6125	0.000577	0.000517	0.000595	0.000539	0.000662	0.000579	0.000772
		1.61333	0.000572	0.000521	0.000592	0.000537	0.000661	0.000581	0.000773
		1.61417	0.000568	0.000525	0.000584	0.000532	0.000654	0.000585	0.000777
		1.615	0.000571	0.000523	0.000577	0.000529	0.000646	0.000589	0.000777
		1.61583	0.000575	0.000518	0.000564	0.00053	0.000638	0.00059	0.000778
		1.61667	0.000583	0.000515	0.000554	0.00053	0.000631	0.000587	0.000777
		1.6175	0.000591	0.000509	0.000548	0.000526	0.00063	0.000579	0.000777
		1.61833	0.0006	0.000504	0.00055	0.000524	0.000634	0.000575	0.000774
		1.61917	0.000604	0.000504	0.000553	0.000525	0.000641	0.000571	0.000775
		1.62	0.000606	0.000507	0.000561	0.000524	0.000649	0.000569	0.000776
		1.62083	0.000603	0.000511	0.000568	0.000527	0.000651	0.000573	0.000775
		1.62167	0.000598	0.000514	0.000574	0.000534	0.000649	0.000586	0.000769
		1.6225	0.000591	0.000516	0.000574	0.000539	0.000649	0.000596	0.000766
		1.62333	0.000585	0.000511	0.000575	0.000537	0.000646	0.000602	0.000762
		1.62417	0.000583	0.000508	0.000569	0.00054	0.000641	0.000607	0.000761
		1.625	0.000585	0.000505	0.000569	0.000545	0.000643	0.000603	0.000767
		1.62583	0.000591	0.000507	0.000568	0.000549	0.000646	0.000595	0.000773
		1.62667	0.000601	0.000513	0.000572	0.000552	0.000647	0.000587	0.000781
		1.6275	0.000608	0.000524	0.000573	0.000557	0.000648	0.000582	0.000785
		1.62833	0.000611	0.000531	0.000579	0.000559	0.000649	0.000576	0.000783
		1.62917	0.000614	0.000534	0.000582	0.000554	0.000647	0.000573	0.000777
		1.63	0.000611	0.000537	0.00058	0.000545	0.000644	0.000572	0.000774
		1.63083	0.000602	0.000537	0.000572	0.000538	0.000641	0.000568	0.000767
		1.63167	0.000599	0.000535	0.000571	0.000532	0.000641	0.000568	0.000762
		1.6325	0.0006	0.000535	0.000567	0.000524	0.000644	0.000571	0.000763
		1.63333	0.000604	0.000536	0.000561	0.000521	0.000646	0.00058	0.000765
		1.63417	0.00061	0.000535	0.000563	0.000523	0.000646	0.000583	0.000768
		1.635	0.000619	0.000537	0.000567	0.000523	0.000644	0.000592	0.000771
		1.63583	0.000624	0.000536	0.000568	0.000526	0.00064	0.000596	0.000777
		1.63667	0.000625	0.000535	0.000569	0.000532	0.000635	0.000598	0.000779
		1.6375	0.00062	0.000537	0.000572	0.000536	0.000626	0.000596	0.000784
		1.63833	0.000618	0.000538	0.000571	0.000538	0.000624	0.000599	0.000783
		1.63917	0.000618	0.000534	0.000567	0.000541	0.000625	0.000597	0.000782
		1.64	0.000618	0.000532	0.000564	0.000542	0.000628	0.000597	0.000777
		1.64083	0.000613	0.000529	0.000562	0.000543	0.00063	0.000596	0.000772
		1.64167	0.000611	0.000524	0.000565	0.000547	0.000638	0.000593	0.000761
		1.6425	0.000605	0.000518	0.000567	0.000551	0.000643	0.000591	0.000755
		1.64333	0.000597	0.000515	0.000572	0.000553	0.000647	0.000588	0.000752
		1.64417	0.00059	0.000514	0.00058	0.000554	0.000649	0.000585	0.000753
		1.645	0.000593	0.000514	0.000585	0.000551	0.000655	0.000585	0.000751
		1.64583	0.000593	0.000516	0.000582	0.000545	0.000657	0.000583	0.000756
		1.64667	0.000596	0.000519	0.000582	0.000538	0.000662	0.000583	0.000758
		1.6475	0.000601	0.000524	0.000583	0.000532	0.000662	0.000589	0.000756
[truncated: 10,023 more rows]

## Sheet: Figure 4a
Figure 4a:
[truncated: 205 more rows]

## Sheet: Figure 4b
Figure

## Sheet: Supplementary Table 1
25-OH-CDO				25-phospho-CDO				DDO				26-OH-DDO				DDO-26-al				DDO-26-oic acid
[truncated: 34,453 more rows]

[truncated: 9 more sheets: Supplementary Table 2, Supplementary Figure 4a, Supplementary Figure 4b, Supplementary Figure 4c, Supplementary Figure 4d, Supplementary Figure 8, Supplementary Figure 7, Supplementary Figure 9a, Supplementary Figure 9b]
